# Supplementary material for: What are data spaces? Systematic survey and future outlook
Source: Data Brief. 2024 Oct 1;57:110969. doi: 10.1016/j.dib.2024.110969 (PMC11827019; doi:10.1016/j.dib.2024.110969)
Supplement: Supplementary file 2 [file mmc2.zip]

Archive with 1 entries (1 files):
- PRISMA_V2.csv
