# Supplementary material for: What are data spaces? Systematic survey and future outlook
Source: Data Brief. 2024 Oct 1;57:110969. doi: 10.1016/j.dib.2024.110969 (PMC11827019; doi:10.1016/j.dib.2024.110969)
Supplement: Supplementary file 2 [file mmc2.zip › PRISMA_V2.csv]

source	Authors	Title	Year	Source title	DOI	Abstract	Document Type	Phase I: title, abstract, and article type	Phase II: eligibility	CONSIDERED	notes
scopus	Ahmadian A.S., Jürjens J., Strüber D.	Extending model-based privacy analysis for the industrial data space by exploiting privacy level agreements	2018	Proceedings of the ACM Symposium on Applied Computing	10.1145/3167132.3167256	Considering the dramatic impact of the current technology changes on user privacy, it is important to contemplate privacy early on in software development. Ensuring privacy is particularly challenging in industrial ecosystems, in which an enterprise may depend on or cooperate with other enterprises to provide an IT service to a service customer. An example for such ecosystems is the Industrial Da…	Conference Paper	Yes	IC	TRUE
scopus	Alonso Á., Pozo A., Cantera J.M., de la Vega F., Hierro J.J.	Industrial data space architecture implementation using fiware	2018	Sensors (Switzerland)	10.3390/s18072226	We are in front of a new digital revolution that will transform the way we understand and use services and infrastructures. One of the key factors of this revolution is related to the evolution of the Internet of Things (IoT). Connected sensors will be installed in cities and homes affecting the daily life of people and providing them new ways of performing their daily activities. However, this r…	Article	Yes	IC	TRUE
scopus	Brost G.S., Huber M., Wei M., Protsenko M., Schütte J., Wessel S.	An ecosystem and IoT device architecture for building trust in the industrial data space	2018	CPSS 2018 - Proceedings of the 4th ACM Workshop on Cyber-Physical System Security, Co-located with ASIA CCS 2018	10.1145/3198458.3198459	The most recent and prominent advances in industrial computing include the growing interconnectivity of cyber-physical devices, as well as the increasing variety of complex applications exchanging data across company domains. In this context, the data becomes a valuable business asset and a trade good. The Industrial Data Space is a platform designed for the industry, allowing organizations the e…	Conference Paper	Yes	IC	TRUE
scopus	Wei S., Zhihua H., Zikai W., Zheng Y., Wei D.	A method and application for constructing a authentic data space	2019	Proceedings - 2019 IEEE International Conference on Internet of Things and Intelligence System, IoTaIS 2019	10.1109/IoTaIS47347.2019.8980430	Aiming at the growing problems of data asset management, transaction, sharing, etc., this paper proposes a Authentic Data Space model that unified definition of the object's full lifecycle data, fine-grained data security hierarchical protection and business-based full data association. This paper discuss the construction method of Authentic Data Space from the three dimensions of data dimension,…	Conference Paper	Yes	IC	TRUE
scopus	Cuno S., Bruns L., Tcholtchev N., Lämmel P., Schieferdecker I.	Data governance and sovereignty in urban data spaces based on standardized ICT reference architectures	2019	Data	10.3390/data4010016	European cities and communities (and beyond) require a structured overview and a set of tools as to achieve a sustainable transformation towards smarter cities/municipalities, thereby leveraging on the enormous potential of the emerging data driven economy. This paper presents the results of a recent study that was conducted with a number of German municipalities/cities. Based on the obtained and…	Article	Yes	IC	TRUE
scopus	Curry E., Derguech W., Hasan S., Kouroupetroglou C., ul Hassan U.	A Real-time Linked Dataspace for the Internet of Things: Enabling “Pay-As-You-Go” Data Management in Smart Environments	2019	Future Generation Computer Systems	10.1016/j.future.2018.07.019	As smart environments move from a research vision to concrete manifestations in real-world enabled by the Internet of Things, they are encountering a number of very practical challenges in data management in terms of the flexibility needed to bring together contextual and real-time data, the interface between new digital infrastructures and existing information systems, and how to easily share da…	Article	Yes	IC	TRUE
scopus	Li Y., Li J.J., Shi P., Qin X.	Building an open cloud virtual dataspace model for materials scientific data	2019	Intelligent Automation and Soft Computing	10.31209/2019.100000116	The applications to process large amounts of materials scientific data at different scales, have been placed the field of materials science on the verge of a revolution. This domain faces serious challenges, including diversity of format of scientific data, and missing unified platform for sharing. A Virtual DataSpace model and the evolution model is introduced to organize heterogeneous data acco…	Article	Yes	IC	TRUE
scopus	Niinimaki M., Thanisch P.	Dataspace management for large data sets	2019	EAI/Springer Innovations in Communication and Computing	10.1007/978-3-030-03898-4_2	In an ideal case, Big Data analysis will enable us to learn relevant and interesting facts using large interconnected data sets. Dataspace support platforms and dataspace management systems have been proposed to help analysts bring together data related to the analyst’s interests. In this paper, we provide an example of such a platform. In addition to storing data and description of its character…	Book Chapter	Yes	IC	TRUE
scopus	Otto B., Jarke M.	Designing a multi-sided data platform: findings from the International Data Spaces case	2019	Electronic Markets	10.1007/s12525-019-00362-x	The paper presents the findings from a 3-year single-case study conducted in connection with the International Data Spaces (IDS) initiative. The IDS represents a multi-sided platform (MSP) for secure and trusted data exchange, which is governed by an institutionalized alliance of different stakeholder organizations. The paper delivers insights gained during the early stages of the platform’s life…	Article	Yes	IC	TRUE
scopus	Sarabia-Jacome D., Lacalle I., Palau C.E., Esteve M.	Enabling Industrial Data Space Architecture for Seaport Scenario	2019	IEEE 5th World Forum on Internet of Things, WF-IoT 2019 - Conference Proceedings	10.1109/WF-IoT.2019.8767216	The evolution of seaports to smart ports is the most important revolution they must face in order to meet the high requirements of efficiency, economy, and security. Achieving this evolution is a task full of challenges. One of these challenges is the interoperability of the stakeholders' information systems. Interoperability has been widely studied but there is still some reluctance to adopt the…	Conference Paper	Yes	IC	TRUE
scopus	Volz F., Stojanovic L., Lamberti R.	An industrial marketplace - The smart factory web approach and integration of the international data space	2019	IEEE International Conference on Industrial Informatics (INDIN)	10.1109/INDIN41052.2019.8972061	Smart Factory Web is a platform for smart factories to enable flexible sharing and management of assets and resources to maximize efficiency and provide visibility on a global market. To join the Smart Factory Web, participants describe their factory capabilities, which are modelled in an ontology. AutomationML is used to assist with this modelling. OPC UA is used as a communication protocol for …	Conference Paper	Yes	IC	TRUE
WoS	Wei, Sun; Huang Zhihua; Wang Zikai; Zheng, Yuan; Wei, Dai	A Method and Application for Constructing a Authentic Data Space	2019	2019 IEEE INTERNATIONAL CONFERENCE ON INTERNET OF THINGS AND INTELLIGENCE SYSTEM (IOTAIS)	10.1109/IoTaIS47347.2019.8980430	Aiming at the growing problems of data asset management, transaction, sharing, etc., this paper proposes a Authentic Data Space model that unified definition of the object's full lifecycle data, fine-grained data security hierarchical protection and business-based full data association. This paper discuss the construction method of Authentic Data Space from the three dimensions of data dimension,…	Proceedings Paper	Yes	IC	TRUE
scopus	Bruckner F., Pampus J., Howar F.	A Policy-Agnostic Programming Language for the International Data Spaces	2020	Communications in Computer and Information Science	10.1007/978-3-030-83014-4_9	It is of utmost importance to maintain digital sovereignty in the context of Industry 4.0 and data-driven business models. As data itself becomes a valuable asset, this is a challenge that many companies have to face. This is particularly true as data sharing with third parties is a mandatory component of many modern business models. For its participants, the International Data Spaces (IDS) provi…	Conference Paper	Yes	IC	TRUE
scopus	Nast M., Rother B., Golatowski F., Timmermann D., Leveling J., Olms C., Nissen C.	Work-in-Progress: Towards an International Data Spaces Connector for the Internet of Things	2020	IEEE International Workshop on Factory Communication Systems - Proceedings, WFCS	10.1109/WFCS47810.2020.9114503	In the age of digitalization, data protection plays an important role. Data is created, modified and shared over the Internet between data owners and data users. A key issue in this context is the respect of data sovereignty. The International Data Spaces (IDS) Reference Architecture has been developed in order to preserve data sovereignty. In this regard, Internet of Things (IoT) devices, such a…	Conference Paper	Yes	IC	TRUE
scopus	Sarabia-Jacome D., Palau C.E., Esteve M., Boronat F.	Seaport Data Space for Improving Logistic Maritime Operations	2020	IEEE Access	10.1109/ACCESS.2019.2963283	The maritime industry expects several improvements to efficiently manage the operation processes by introducing Industry 4.0 enabling technologies. Seaports are the most critical point in the maritime logistics chain because of its multimodal and complex nature. Consequently, coordinated communication among any seaport stakeholders is vital to improving their operations. Currently, Electronic Dat…	Article	Yes	IC	TRUE
scopus	Olms C., Nissen C., Schier A., Leveling J., Rademacher R., Ten Hompel M.	Architecture of an adaptive platform for cross-enterprise data-based services with the international data spaces [Architektur einer adaptiven plattform für unternehmensübergreifende datenbasierte dienste mit dem international data spaces]	2020	Logistics Journal	10.2195/lj_Proc_schier_de_202012_01	The DE4L platform is designed to enable data-centric business models for CEP service providers. The integration of the International Data Space (IDS) in DE4L is influenced by the challenges of various data generation speeds in Internet of things applications and the heterogeneity of IDS consumers. To address both challenges in an existing IDS connector for sensor data, this article extends this I…	Article	Yes	IC	TRUE
scopus	Li P., Cheng K., Jiang P.	Investigation on quantitative analysis of carbon footprint in discrete manufacturing by using the innovative energy dataspace approach	2021	Manufacturing Letters	10.1016/j.mfglet.2020.11.002	Accurate quantitation of products' Carbon Footprint (CF) is the key to enable sustainable manufacturing. Aiming to quantitate the CF in Discrete Manufacturing (DM), this paper addresses a novel Estimation Method for Quantitating CF (EM-QCF) supported by a new concept of energy dataspace. Clarifications and organizational logic of EM-QCF are given, and two core aspects of EM-QCF are elaborated fro…	Article	Yes	IC	TRUE
scopus	Werkmeister T.	Interaction Design Patterns for International Data Space-Based Ecosystems	2021	Advances in Intelligent Systems and Computing	10.1007/978-3-030-74009-2_40	The International Data Space (IDS) is a new type of concept for the economy to provide a global virtual data room. In this, economically critical and high-risk tasks are executed by human users. This paper deals with the question of how to integrate the requirements of the participants into the IDS and which novel approaches and methods can be used to develop UI Interaction Design Patterns (IDP) …	Conference Paper	Yes	IC	TRUE
scopus	Guo J., Cheng Y., Wang D., Tao F., Pickl S.	Industrial Dataspace for smart manufacturing: connotation, key technologies, and framework	2021	International Journal of Production Research	10.1080/00207543.2021.1955996	Smart manufacturing is a popular concept for smarter decision-making and more efficient production. Although distributed methods for data management and processing in smart manufacturing have many advantages such as low cost of adaptation and convenience for local database, some methods are hard to manage variable data sources and discover proper range of data for smart decision-making. Therefore…	Article	Yes	IC	TRUE
scopus	Hernandez J., McKenna L., Brennan R.	TIKD: A trusted integrated knowledge dataspace for sensitive healthcare data sharing	2021	Proceedings - 2021 IEEE 45th Annual Computers, Software, and Applications Conference, COMPSAC 2021	10.1109/COMPSAC51774.2021.00280	This paper presents the Trusted Integrated Knowledge Dataspace (TIKD), a new dataspace, based on linked data technologies and trusted data sharing, that supports integrated knowledge graphs for sensitive application environments such as healthcare. State-of-the-art shared dataspaces do not consider sensitive data and privacy-aware log records as part of their solutions, defining only how to acces…	Conference Paper	Yes	IC	TRUE
scopus	Janev V., Vidal M.E., Endris K., Pujic D.	Managing Knowledge in Energy Data Spaces	2021	The Web Conference 2021 - Companion of the World Wide Web Conference, WWW 2021	10.1145/3442442.3453541	Data in the energy domain grows at unprecedented rates and is usually generated by heterogeneous energy systems. Despite the great potential that big data-driven technologies can bring to the energy sector, general adoption is still lagging. Several challenges related to controlled data exchange and data integration are still not wholly achieved. As a result, fragmented applications are developed…	Conference Paper	Yes	IC	TRUE
scopus	Qarawlus H., Hellmeier M., Pieperbeck J., Quensel R., Biehs S., Peschke M.	Sovereign Data Exchange in Cloud-Connected IoT using International Data Spaces	2021	Proceedings - 2021 IEEE Cloud Summit, Cloud Summit 2021	10.1109/IEEECloudSummit52029.2021.00010	Data sovereignty is gaining increasing importance as the frequency and sensitivity of data exchange between companies and nations increase. Existing approaches ensuring sovereign data exchange in business ecosystems, like the International Data Spaces (IDS) initiative, neglect limitations of hardware resource restrictions. Therefore, we examine real-time sovereign data exchange in cloud-connected…	Conference Paper	Yes	IC	TRUE
scopus	Werkmeister T.	Development of User-Centred Interaction Design Patterns for the International Data Space	2021	Lecture Notes in Computer Science (including subseries Lecture Notes in Artificial Intelligence and Lecture Notes in Bioinformatics)	10.1007/978-3-030-78221-4_10	This paper describes a set of methods for the development of user-centred interaction design patterns (IDP) based on the International Data Space (IDS). The IDS is to be understood as a virtual market place where data and products can be bought and sold as well as related contracts concluded. Based on the existing reference model of the IDS, new types of user interfaces (UI) will be created for t…	Conference Paper	Yes	IC	TRUE
scopus	Zeiner H., Unterberger R.	Time-aware Data Spaces-A key Computing Unit in the Edge-to-Cloud Continuum	2021	Proceedings - 2021 International Conference on Future Internet of Things and Cloud, FiCloud 2021	10.1109/FiCloud49777.2021.00043	Digital transformation requires new views and strategies for edge computing for Industrial Internet of Things applications. In this work, we elaborate the importance of time-aware data spaces as a conceptual entity for a digital and scaleable approach in a data-driven world. This work introduces these small data spaces deployed and distributed through edge analytic boxes. The concept time-aware d…	Conference Paper	Yes	IC	TRUE
scopus	Doerr J., Kalmar R., Rauch B., Stiene S.	Data Spaces in Agriculture	2022	VDI Berichte	10.51202/9783181023952-511	Data and digital services increasingly play an important and critical role in many use cases of the agrifood sector. While more and more data is being made available by data producers, a growing number of data consumers are building use cases and services based on such data and agricultural processes. Major challenges in such a context are how to interconnect data producers with consumers, how to…	Article	Yes	IC	TRUE
scopus	Firdausy D.R., de Alencar Silva P., van Sinderen M., Iacob M.-E.	A Data Connector Store for International Data Spaces	2022	Lecture Notes in Computer Science (including subseries Lecture Notes in Artificial Intelligence and Lecture Notes in Bioinformatics)	10.1007/978-3-031-17834-4_14	The International Data Spaces Association (IDSA) has promoted the idea of International Data Spaces as a place for companies to share data with trust and security enforced by software and organizational competence. There has been considerable progress in delivering corporate guidelines, technical specifications, and software components available for testing and deploying applications to support I…	Conference Paper	Yes	IC	TRUE
scopus	Firdausy D.R., De Alencar Silva P., Van Sinderen M., Iacob M.-E.	Towards a Reference Enterprise Architecture to enforce Digital Sovereignty in International Data Spaces	2022	Proceedings - 2022 IEEE 24th Conference on Business Informatics, CBI 2022	10.1109/CBI54897.2022.00020	An International Data Space (IDS) aims to facilitate sovereign data sharing in business ecosystems. The GAIA-X project and the International Data Spaces Association (IDSA) lead initial European efforts to create such information systems. These institutions' high-level business rules and architectural guidelines are essential to attract companies interested in joining the IDS vision. However, comp…	Conference Paper	Yes	IC	TRUE
scopus	Inigo M.A., Legaristi J., Larrinaga F., Perez A., Cuenca J., Kremer B., Montejo E., Porto A.	Towards Standardized Manufacturing as a Service through Asset Administration Shell and International Data Spaces Connectors	2022	IECON Proceedings (Industrial Electronics Conference)	10.1109/IECON49645.2022.9968592	This paper presents an industrial scenario that simulates a Manufacturing as a Service system for the execution of remote production orders built upon the implementation of emerging Asset Administration Shell (AAS) capabilities and International Data Space connectors. Static and dynamic information from industrial assets (presses and laser cutting machines) are modelled with new AAS submodels and…	Conference Paper	Yes	IC	TRUE
scopus	Pampus J., Jahnke B.-F., Quensel R.	Evolving Data Space Technologies: Lessons Learned from an IDS Connector Reference Implementation	2022	Lecture Notes in Computer Science (including subseries Lecture Notes in Artificial Intelligence and Lecture Notes in Bioinformatics)	10.1007/978-3-031-19762-8_27	The establishment of sovereign data spaces is a cutting-edge topic in industrial data sharing scenarios. For instance, organizations like the International Data Spaces (IDS) Association and the Gaia-X European Association for Data and Cloud design standards for sovereign data exchanges and involved governance structures. As an implementation of these standards, data space technologies are of cent…	Conference Paper	Yes	IC	TRUE
scopus	Stellmach C., Muzoora M.R., Thun S.	Digitalization of Health Data: Interoperability of the Proposed European Health Data Space	2022	Studies in Health Technology and Informatics	10.3233/SHTI220922	On May 3rd, 2022, the European Commission published its legislative proposal to create a European Health Data Space (EHDS) enabling citizens of the European Union to gain secure access to their electronic health data by establishing a market for digital health. This market will feature the primary and secondary use of electronic health records by digital products and services. The articles of the…	Conference Paper	Yes	IC	TRUE
scopus	Stoter A.J.R., Rietveld B., Jansen V., Bastiaansen H.J.M.	Harmonization Profiles for Trusted Data Sharing Between Data Spaces: Striking the Balance between Functionality and Complexity	2022	CEUR Workshop Proceedings	N/A	The ambition of the EU Data Strategy can be summarized as a ‘federation of interoperable data spaces’. Currently, a multitude of architectures, frameworks and protocols is used by various data spaces. The Data Sharing Coalition has provided an architecture framework for interoperability between data spaces, making use of a harmonization domain and data space proxies as key architecture concepts. …	Conference Paper	Yes	IC	TRUE
scopus	Vassilev V., Petrova-Antonova D., Bali T., Radu S., Sowinski-Mydlarz V., Mariyanayagam D., Marinov E., Hristov P.O., Nakarmi S., Rabka M.	Towards First Urban Data Space in Bulgaria	2022	ISC2 2022 - 8th IEEE International Smart Cities Conference	10.1109/ISC255366.2022.9922237	Smart city is no longer fiction, which targets the future - it is now around us and requires immediate action in different directions: environment, transport, energy, social and cultural life, healthcare, etc. This article presents the current efforts of GATE Institute at Sofia University for building an urban data space based on data from a variety of sources in the Bulgarian capital. It has an …	Conference Paper	Yes	IC	TRUE
scopus	Zhang R., Yan H., Xiao Z., Zhou G., Chang F., Yang S., Fei X., Yang X.	Intelligent Manufacturing Core Enterprise-dominated Collaborative Dataspace Framework for New Energy Vehicle	2022	Proceedings - 2022 International Conference on Data Analytics, Computing and Artificial Intelligence, ICDACAI 2022	10.1109/ICDACAI57211.2022.00037	With the development of new generation intelligent manufacturing and network technologies, the green manufacturing industry, represented by New Energy Vehicle (EV), is transforming to large-scale collaborative network production under regional industrial zone. It promotes the core manufacturing enterprises and related upstream and downstream enterprises to manage the massive, heterogeneous and sc…	Conference Paper	Yes	IC	TRUE
ACM	Meckler, Sascha and Dorsch, Rene and Henselmann, Daniel and Harth, Andreas	The Web and Linked Data as a Solid Foundation for Dataspaces	2023	Companion Proceedings of the ACM Web Conference 2023	10.1145/3543873.3587616	The concepts for dataspaces range from database management systems to cross-company platforms for data and applications. In this short paper, we present the “Solid Data Space” (SDS), a concept for dataspaces that build on top of the (Semantic) Web and Social Linked Data (Solid). Existing Web technologies and Linked Data principles form the foundation for open, decentralized networks for sovereign…	Proceedings	Yes	IC	TRUE
scopus	Falcão R., Matar R., Rauch B., Elberzhager F., Koch M.	A Reference Architecture for Enabling Interoperability and Data Sovereignty in the Agricultural Data Space	2023	Information (Switzerland)	10.3390/info14030197	Agriculture is one of the major sectors of the global economy and also a software-intensive domain. The digital landscape of agriculture is composed of multiple digital ecosystems, which together constitute an agricultural domain ecosystem, also referred to as the “Agricultural Data Space’’ (ADS). As the domain is so huge, there are several sub-domains and specialized solutions, and each of them …	Article	Yes	IC	TRUE
scopus	Farahani B., Monsefi A.K.	Smart and collaborative industrial IoT: A federated learning and data space approach	2023	Digital Communications and Networks	10.1016/j.dcan.2023.01.022	Industry 4.0 has become a reality by fusing the Industrial Internet of Things (IIoT) and Artificial Intelligence (AI), providing huge opportunities in the way manufacturing companies operate. However, the adoption of this paradigm shift, particularly in the field of smart factories and production, is still in its infancy, suffering from various issues, such as the lack of high-quality data, data …	Article	Yes	IC	TRUE
scopus	Schleimer A.M., Jahnke N., Otto B.	Architecture Design Options for Federated Data Spaces	2023	Proceedings of the Annual Hawaii International Conference on System Sciences	N/A	The massive growth of data and the increasing potential of data analytics in industrial production fuel the emergence of data spaces and corresponding platforms that realize data ecosystems and enable data-driven sustainability applications. To leverage their benefits of demand-driven and scalable data integration, the stakeholders of emerging data space initiatives must make informed decisions a…	Conference Paper	Yes	IC	TRUE
scopus	Turcan A.	Leveraging data spaces in digital twins for smart cities deployment: How digital twins powered by data spaces can help us build inclusive, sustainable smart cities	2023	Impact of Digital Twins in Smart Cities Development	10.4018/978-1-6684-3833-6.ch003	The purpose of this chapter is to offer the readers an overview about how a data space is defined, how digital twins powered by data spaces can help us build inclusive sustainable smart cities, how emerging technologies can enhance data spaces, how data spaces impact digital twins and smart cities, and to share high level insights related to initiatives that have been adopted at the European Unio…	Book Chapter	Yes	IC	TRUE
scopus	Werkmeister T.	Personas and Tasks for International Data Space-based Ecosystems	2020	CHIRA 2020 - Proceedings of the 4th International Conference on Computer-Human Interaction Research and Applications	N/A	The International Data Space (IDS) is a platform developed for a global data ecosystem, composed of interconnected devices which gather, process, exchange and trade data. IDS and industry data are the research focus of many scientific papers dealing with analysis from a technical and economic point of view (Brost et al., 2018; Graube, 2018). This paper examines the users of the IDS as personas, a…	Conference Paper	Yes	EC2	FALSE
scopus	Kai L., Mengyou X., Jingzhi Y.	Authentic data space: A security data co-existence schema based on tagging technique	2018	2017 International Conference on Computer Systems, Electronics and Control, ICCSEC 2017	10.1109/ICCSEC.2017.8446938	In this paper, theAuthentic Data Space (ADS)model for uniting data, security and business is proposed for many serious problems in the field of data management, data security and variable business supported by data. We illustrate the method to build ADS from three dimensions of data dimension, business dimension and security dimension, then we provide the reference system framework of ADS based o…	Conference Paper	Yes	EC1	FALSE
scopus	De Maestri M.E., Golda C.	Big data flow from space to the EU: Open access and open dissemination policy vs. The common European data space	2018	Proceedings of the International Astronautical Congress, IAC		Space technologies, data and services can support numerous EU policies and key political priorities, including the competitiveness of European economy, migration, climate change, the Digital Single Market and sustainable management of natural resources. In this context the European programmes Galileo and Copernicus are able to foster and support many EU policies and to positively contribute to th…	Conference Paper	Yes	N/A	FALSE	report not retrievable
scopus	Curry E., Derguech W., Hasan S., Kouroupetroglou C., ul Hassan U., Fabritius W.	Building Internet of Things-Enabled Digital Twins and Intelligent Applications Using a Real-time Linked Dataspace	2019	Real-time Linked Dataspaces: Enabling Data Ecosystems for Intelligent Systems	10.1007/978-3-030-29665-0_16	Smart environments have emerged in the form of smart cities, smart buildings, smart energy, smart water, and smart mobility. A key challenge in delivering smart environments is creating intelligent applications for end-users using the new digital infrastructures within the environment. In this chapter, we reflect on the experience of developing Internet of Things-based digital twins and intellige…	Book Chapter	Yes	EC3	FALSE
scopus	Qin Y., Sheng Q.Z., Curry E.	Dissemination of Internet of Things Streams in a Real-time Linked Dataspace	2019	Real-time Linked Dataspaces: Enabling Data Ecosystems for Intelligent Systems	10.1007/978-3-030-29665-0_12	The Internet of Things (IoT) envisions smart objects and intelligent systems collecting and sharing data on a global scale to enable smart environments. One challenging data management issue is how to disseminate data to relevant consumers efficiently. This chapter leverages semantic technologies, such as linked data, which can facilitate machine-to-machine communications to build an efficient st…	Book Chapter	Yes	EC3	FALSE
scopus	Jiang P., Liu C., Li P., Shi H.	Industrial dataspace: A broker to run cyber-physical-social production system in level of machining workshops	2019	IEEE International Conference on Automation Science and Engineering	10.1109/COASE.2019.8843010	The rapid development of and deep integration of emerging information technologies has boosted cyber-physical-social production systems (CPSPS) which coordinates humans and machines in both physical and cyber worlds by tightening the cyber-physical-social conjoining of static manufacturing resources and dynamic machining processes. Industrial dataspace is regarded as a broker to run CPSPS by medi…	Conference Paper	Yes	EC1	FALSE
scopus	Nadal S., Rabbani K., Romero O., Tadesse S.	Odin: A dataspace management system	2019	CEUR Workshop Proceedings	N/A	Odin is a system that supports the incremental pay-as-you-go integration of data sources into dataspaces and provides user-friendly querying mechanisms on top of them. We describe its main characteristics and underlying assumptions, including the user interactions required. Odin’s novelty lies in a largely automated bottom-up approach (i.e., driven by the sources at hand) that includes the user i…	Conference Paper	Yes	EC1	FALSE
scopus	Petersen S.A., Pourzolfaghar Z., Alloush I., Ahlers D., Krogstie J., Helfert M.	Value-Added Services, Virtual Enterprises and Data Spaces Inspired Enterprise Architecture for Smart Cities	2019	IFIP Advances in Information and Communication Technology	10.1007/978-3-030-28464-0_34	As a part of their digital transformation, municipalities across Europe have taken initiatives to support Open Data platforms and provide services leveraging on data. This challenges the traditional business driven IT strategy promoted by several Enterprise Architecture methodologies, which are designed to operate within a single enterprise that has a complete overview of its data and ICT systems…	Conference Paper	Yes	EC2	FALSE
scopus	Rettore P.H., Maia G., Villas L.A., Loureiro A.A.F.	Vehicular Data Space: The Data Point of View	2019	IEEE Communications Surveys and Tutorials	10.1109/COMST.2019.2911906	Over the years, governments and automakers launched initiatives to improve road traffic efficiency, safety, and people mobility. They have been working on various aspects of intelligent transportation systems (ITSs), which aim to improve decision-making, availability of information, and communication technologies to provide applications and services to boost the transportation systems. The develo…	Article	Yes	EC3	FALSE
WoS	Warren, Lara Elisabeth	International Space Station Open-Source Data	2020	PATTERNS	10.1016/j.patter.2020.100172	The International Space Station (ISS) is a world-class laboratory in low Earth orbit, supporting research investigations in biological sciences, physical sciences, human health, Earth and space science, technology development, and educational engagement. Data from many investigations are available in open-source science databases, providing unprecedented opportunity to leverage the unique environ…	Editorial Material	Yes	EC3	FALSE
scopus	Bader S., Pullmann J., Mader C., Tramp S., Quix C., Müller A.W., Akyürek H., Böckmann M., Imbusch B.T., Lipp J., Geisler S., Lange C.	The International Data Spaces Information Model – An Ontology for Sovereign Exchange of Digital Content	2020	Lecture Notes in Computer Science (including subseries Lecture Notes in Artificial Intelligence and Lecture Notes in Bioinformatics)	10.1007/978-3-030-62466-8_12	The International Data Spaces initiative (IDS) is building an ecosystem to facilitate data exchange in a secure, trusted, and semantically interoperable way. It aims at providing a basis for smart services and cross-company business processes, while at the same time guaranteeing data owners’ sovereignty over their content. The IDS Information Model is an RDFS/OWL ontology defining the fundamental…	Conference Paper	Yes	EC1	FALSE
scopus	Firmani D., Leotta F., Mandreoli F., Mecella M.	Towards Smart Manufacturing with Dynamic Dataspace Alignment	2020	Lecture Notes in Business Information Processing	10.1007/978-3-030-49165-9_5	The technological foundation of smart manufacturing consists of cyber-physical systems and the Internet-of-Things (IoT). Despite smart manufacturing has become a key paradigm to promote the integration of manufacturing processes using digital technologies, the manufacturing processes themselves are designed by human experts in a traditional way and have limited ability to adapt their behavior to …	Conference Paper	Yes	EC1	FALSE
WoS	Kotsev, Alexander; Minghini, Marco; Tomas, Robert; Cetl, Vlado; Lutz, Michael	From Spatial Data Infrastructures to Data Spaces-A Technological Perspective on the Evolution of European SDIs	2020	ISPRS INTERNATIONAL JOURNAL OF GEO-INFORMATION	10.3390/ijgi9030176	The availability of timely, accessible and well documented data plays a central role in the process of digital transformation in our societies and businesses. Considering this, the European Commission has established an ambitious agenda that aims to leverage on the favourable technological and political context and build a society that is empowered by data-driven innovation. Within this context, …	Article	Yes	EC3	FALSE
WoS	Cormode, Graham; Garofalakis, Minos; Shekelyan, Michael	Data-Independent Space Partitionings for Summaries	2021	PODS '21: PROCEEDINGS OF THE 40TH SIGMOD-SIGACT-SIGAI SYMPOSIUM ON PRINCIPLES OF DATABASE SYSTEMS	10.1145/3452021.3458316	Histograms are a standard tool in data management for describing multidimensional data. It is often convenient or even necessary to define data independent histograms, to partition space in advance without observing the data itself. Specific motivations arise in managing data when it is not suitable to frequently change the boundaries between histogram cells. For example, when the data is subject…	Proceedings Paper	Yes	EC1	FALSE
scopus	Bao X., Jiang J., Zhang K.	Data provenance management and application in Clinical Data Spaces	2021	Proceedings - 2021 International Conference on Computational Science and Computational Intelligence, CSCI 2021	10.1109/CSCI54926.2021.00060	In the era of big data, management of the increasing volume of clinical data has become a research hotspot. To manage the massive data in clinical data centers, and in order to clarify the data source, data iteration and data flow, we propose a data provenance management method based on a three-tier structure, which divides the management of data lineages into a data layer, a semantic layer, and …	Conference Paper	Yes	EC1	FALSE
scopus	Bornholdt H., Jost D., Kisters P., Rottleuthner M., Shafeeq S., Lamersdorf W., Schmidt T.C., Fischer M.	Smart Urban Data Space for Citizen Science	2021	Electronic Communications of the EASST	10.14279/tuj.eceasst.80.1158	In smart cities, the number of citizen-operated sensor devices continues to increase. This development multiplies the amount of collectible data about our urban environment. Currently, many of those sensors are connected to proprietary cloud services with questionable effects on user privacy. Simply avoiding interconnecting those devices misses out on opportunities to collectively use data as a s…	Article	Yes	EC1	FALSE
scopus	Lu K., Cheng Z., Ren H., Lu R.	A Multidimensional System Architecture Oriented to the Data Space of Manufacturing Enterprises	2021	2021 International Conference on Information, Cybernetics, and Computational Social Systems, ICCSS 2021	10.1109/ICCSS53909.2021.9722017	The concept and characteristics of the data space model of manufacturing enterprises in various countries are expounded, and a multi-dimensional data system architecture oriented to the data space of manufacturing enterprises is proposed. The effective analysis and processing of big data in manufacturing enterprises can provide them with more effective model building, integrated retrieval and int…	Conference Paper	Yes	EC1	FALSE
scopus	Moller J., Jankowski D., Hahn A.	Towards an Architecture to Support Data Access in Research Data Spaces	2021	Proceedings - 2021 IEEE 22nd International Conference on Information Reuse and Integration for Data Science, IRI 2021	10.1109/IRI51335.2021.00049	Using data from different data sources is a common procedure in data-driven research. As required data is often not available from centrally managed sources, the concept of data spaces has more and more frequently been utilized to integrate decentral data sources and supporting the access to these. However, decentrally organized data management leads to differences in data models, formats and tec…	Conference Paper	Yes	EC1	FALSE
scopus	Zhang J., Qin B., Zhang Y., Zhou J., Wang H.	A Framework for Effective Knowledge Extraction from A Data Space Formed by Unstructured Technical Reports using Pre-Trained Models	2021	Proceedings - 2021 IEEE International Conference on e-Business Engineering, ICEBE 2021	10.1109/ICEBE52470.2021.00028	The transformation of unstructured data into triples is a key task in knowledge graph construction. It remains a great challenge to complete this task on technical reports. In this work, we propose a framework for effectively structuring data structuring in knowledge graph construction from a data space formed by technical reports. This framework specifically consist of two pre-Trained language m…	Conference Paper	Yes	EC1	FALSE
IEEE	J. Lu; L. T. Yang; B. Guo; Q. Li; H. Su; G. Li; J. Tang	A Sustainable Solution for IoT Semantic Interoperability: Dataspaces Model via Distributed Approaches	2022	IEEE Internet of Things Journal	10.1109/JIOT.2021.3097068	In the past few decades, the prevalence of Internet of Things (IoT) applications has brought both opportunities and challenges of different categories. One of the main concerns nowadays is semantic interoperability. Although plenty of augmented ontologies and resource description frameworks have been designed to achieve semantic interoperation, there is still no sustainable solution to interconne…	IEEE Journals	Yes	EC1	FALSE
scopus	Beverungen D., Hess T., Köster A., Lehrer C.	From private digital platforms to public data spaces: implications for the digital transformation	2022	Electronic Markets	10.1007/s12525-022-00553-z	Technological developments such as Cloud Computing, the Internet of Things, Big Data and Artificial Intelligence continue to drive the digital transformation of business and society. With the advent of platform-based ecosystems and their potential to address complex challenges, there is a trend towards greater interconnectedness between different stakeholders to co-create services based on the pr…	Article	Yes	EC3	FALSE
scopus	Felt U., Öchsner S., Rae R.	Citizens in Search for a Place in the Digital Health Data Space: A Case Study	2022	Studies in Health Technology and Informatics	10.3233/SHTI220359	Background: Digital health solutions have been omnipresent in policy agendas. However, we still need to better understand how citizens experience these developments and, more specifically, how citizens would ideally want such solutions to look like. Objective: We explore the needs and concerns citizens expressed in different phases of the co-creation process for a prototype of a citizen-centred h…	Conference Paper	Yes	EC1	FALSE
scopus	Li P., Cheng K., Jiang P., Katchasuwanmanee K.	Investigation on industrial dataspace for advanced machining workshops: enabling machining operations control with domain knowledge and application case studies	2022	Journal of Intelligent Manufacturing	10.1007/s10845-020-01646-2	The machining processes on the advanced machining workshop floor are becoming more sophisticated with the interdependent intrinsic processes, generation of ever-increasing in-process data and machining domain knowledge. To manage and utilize those above effectively, an industrial dataspace for machining workshop (IDMW) is presented with a three-layer framework. The IDMW architecture is Schema Cen…	Article	Yes	EC3	FALSE
scopus	Machado A.C., Polónia D.F.	Legal and technological aspects for the creation of a European Health Data Space	2022	Iberian Conference on Information Systems and Technologies, CISTI	10.23919/CISTI54924.2022.9820577	This paper presents review of the legal and technological topics surrounding the introduction of a European Health Data Space, currently under development. From the legal perspective, the limitations imposed by the GDPR are analysed, with a specific analysis on the privacy and anonymization issues, and question regarding the secondary use of data from existing health records are also approached. …	Conference Paper	Yes	EC3	FALSE
scopus	Mo W., Cheng Y., Tao F.	A Dataspace-centric Scheduler for Robot-aided Aero-engine Fleet Inspection	2022	2022 International Conference on Sensing, Measurement and Data Analytics in the Era of Artificial Intelligence, ICSMD 2022 - Proceedings	10.1109/ICSMD57530.2022.10058418	The aero-engine is the heart of the aircraft, the health of an engine is one of the most important factors that determine the safe operation of an aircraft. In the practice of inspection robotic technology to complete the aero-engine fleet inspection, it is necessary to schedule multiple inspection tasks and multiple robot formations. For the robot-aided aero-engine fleet inspection scenario, a d…	Conference Paper	Yes	EC1	FALSE
scopus	Niccolucci F., Felicetti A., Hermon S.	Populating the Data Space for Cultural Heritage with Heritage Digital Twins	2022	Data	10.3390/data7080105	The present paper concerns the design of the semantic infrastructure of the data space for cultural heritage as envisaged by the European Commission in its recent documents. Due to the complexity of the cultural heritage data and of their intrinsic inter-relationships, it is necessary to introduce a novel ontology, yet compliant with existing standards and interoperable with previous platforms us…	Article	Yes	EC1	FALSE
scopus	Dobreva M., Stefanov K., Ivanova K.	Data Spaces for Cultural Heritage: Insights from GLAM Innovation Labs	2022	Lecture Notes in Computer Science (including subseries Lecture Notes in Artificial Intelligence and Lecture Notes in Bioinformatics)	10.1007/978-3-031-21756-2_41	The accumulation of digital cultural heritage collections for decades was shaped by centralised approaches based on the aggregation, harmonisation and enrichment of digital assets from a variety of sources. Currently, there is an ongoing transition towards decentralised infrastructures employing intelligent tools for answering more diversified user demands: the data spaces. This paper looks at th…	Conference Paper	Yes	EC1	FALSE
scopus	Dong M., Li B., Gao L.	Coordination technology of design data based on data space	2022	Proceedings of SPIE - The International Society for Optical Engineering	10.1117/12.2662186	Product design is most creative stage in product development process, and it can be regarded as a process that generating new data based on the accumulated data. Therefore, reusing existing design data is critical to the product design process. In order to support different design activities, a variety of design support systems need to be used in the design process. However, there is currently no…	Conference Paper	Yes	EC1	FALSE
scopus	Jobst M., Fischer T.	Approaching a Common Conscious Dataspace from a Data Provider Perspective – Requirements and Perspectives	2022	Lecture Notes in Computer Science (including subseries Lecture Notes in Artificial Intelligence and Lecture Notes in Bioinformatics)	10.1007/978-3-031-10450-3_28	Many use cases give the impression that fundamental spatial data themes could help to bridge the gap of data silos and even approach a common conscious dataspace. Starting from the fundamental data themes of UNGGIM, we evaluate the minimal consensus for spatial data quality and create evidence for a missing common spatial data space by pragmatic examples from a data provider viewpoint. By the han…	Conference Paper	Yes	EC1	FALSE
scopus	Liu Y., Niu D., Geng S., Sun J., Zhang H.	Application of Data Integration in Dataspace in Multi-value Chain Collaboration of Electric Power Manufacturing Industry	2022	2022 IEEE 25th International Conference on Computer Supported Cooperative Work in Design, CSCWD 2022	10.1109/CSCWD54268.2022.9776190	The manufacturing industry is currently in a critical period of intelligent change, and the generation of massive amounts of data makes data management and data integration increasingly important. With the continuous upgrading of data management technology, how to handle diversified data and effectively collect multi-source heterogeneous data while ensuring data security has become the key to int…	Conference Paper	Yes	EC1	FALSE
scopus	Otto B.	Data spaces for data ecosystems	2022	CEUR Workshop Proceedings	N/A	The keynote talk motivates the sharing of data within ecosystems as a prerequisite for data-driven innovation and proposes data spaces as an appropriate data infrastructure pattern in this regard. It puts the current activities concerned with building and scaling data spaces in the context of the European strategy for data which calls for the establishment of common European data spaces. Furtherm…	Conference Paper	Yes	EC3	FALSE
scopus	Piest J.P.S., de Alencar Silva P., Bukhsh F.A.	Aligning Dutch Logistics Data Spaces Initiatives to The International Data Spaces: Discussing The State of Development	2022	CEUR Workshop Proceedings	N/A	As the potential benefits of implementing International Data Spaces (IDS) become more evident, several initiatives attempt to implement logistics use cases and search alignment with federated IDS infrastructures. This discussion paper provides an overview of completed and current research endeavors in the Dutch logistics industry and searches alignment with the European data spaces developments a…	Conference Paper	Yes	EC1	FALSE
scopus	Rucco C., Longo A., Zappatore M.	Towards an Italian Energy Data Space	2022	CEUR Workshop Proceedings	N/A	The efficient use and the sustainable production of energy are some of the main challenges to face the ever increasing request for energy and the need to limit the damages to the Earth. Smart energy grids, pervasive computing and communication technologies have enabled the stakeholders in the energy industry to collect large amounts of useful and highly granular energy data. They are generated in…	Conference Paper	Yes	EC1	FALSE
scopus	Solmaz G., Cirillo F., Fürst J., Jacobs T., Bauer M., Kovacs E., Santana J.R., Sánchez L.	Enabling data spaces: Existing developments and challenges	2022	DE 2022 - Proceedings of the 1st International Workshop on Data Economy, Part of CoNEXT 2022	10.1145/3565011.3569058	This paper focuses on the concept of data spaces, which can serve as a basis for the future data economy. In data spaces, applicable to various business domains, stakeholders will be able to share data with each other in a controlled way. First, the paper describes the real motivations and needs for enabling data spaces. Second, it highlights the major technical developments in the area of data s…	Conference Paper	Yes	EC3	FALSE
scopus	Van Damme S., Mechant P., Vlassenroot E., Van Compernolle M., Buyle R., Bauwens D.	Towards a Research Agenda for Personal Data Spaces: Synthesis of a Community Driven Process	2022	Lecture Notes in Computer Science (including subseries Lecture Notes in Artificial Intelligence and Lecture Notes in Bioinformatics)	10.1007/978-3-031-15086-9_36	Data are increasingly underpinning important actions and processes in both governmental and non-governmental environments. However, the consolidation of data in silo’s limits its ability to be reused while also restricting the control that people have over how their data is used. To mitigate these issues, decentralised storage and personal data store technologies have been put forward as an alter…	Conference Paper	Yes	EC1	FALSE
scopus	van Sinderen M., de Alencar Silva P., Moreira J.L.R.	Enterprise Interoperability for International Data Spaces (EI4IDS)	2022	CEUR Workshop Proceedings	N(A	[No abstract available]	Conference Paper	Yes	EC3	FALSE
scopus	Wang J.	Research on Manufacturing Data Space Storage based on Data Space	2022	2022 IEEE International Conference on Advances in Electrical Engineering and Computer Applications, AEECA 2022	10.1109/AEECA55500.2022.9919010	With the globalization of the manufacturing supply chain, the data of the manufacturing shows the big data characteristics of diversity, multi -source, and large data. The amount of data around manufacturing, industry, and people's lives has gradually increased, making manufacturing and people enter the data space. This paper divides the data in the data space into three categories: structured da…	Conference Paper	Yes	EC3	FALSE
scopus	Wang J., Liu Z., Yang X., Han J.	Architecture Design of Intelligent Management System for Multi-value Chain Collaborative Data Space	2022	2022 IEEE 25th International Conference on Computer Supported Cooperative Work in Design, CSCWD 2022	10.1109/CSCWD54268.2022.9776162	With the in-depth development of information technology, in order to solve the problems of data collaboration barriers, poor knowledge mining effect and management optimization performance in the process of multi-value chain collaboration in manufacturing industry. At the same time, it realizes the wisdom synchronization of data flow, two-way transmission of information flow, cognitive sharing of…	Conference Paper	Yes	EC1	FALSE
scopus	Wang Y., Cheng Y., Zhu Y., Tao F.	Exploration on industrial system-aware dataspace towards smart manufacturing	2022	IEEE International Conference on Automation Science and Engineering	10.1109/CASE49997.2022.9926550	Thanks to the rapid development of information technology, the concept of smart manufacturing has been widely promoted in recent years, and gave birth to a large number of industrial software. The large amount of data generated and accumulated in industrial software has the characteristics of distributed, multi format and complex relationship. The traditional relational database cannot complete t…	Conference Paper	Yes	EC1	FALSE
scopus	Washio T., Itoh H., Mitani K., Morohashi G., Umakoshi K., Okuda T., Takaya K., Ohmura K., Takahashi G.	Trusted Data Space for Creating Value from Data in a Chain Reaction Manner	2022	NTT Technical Review	10.53829/ntr202201fa8	The Smart World holds the possibility of maximizing the value of data throughout society by enabling diverse organizations to bring each other data for analysis and create data for new purposes in a chain reaction manner beyond the walls of companies and industries. In reality, however, the use of data among organizations goes no further than the provision of limited data to limited parties, whic…	Article	Yes	EC1	FALSE
scopus	Wei B., Xiao L., Zhou H., Qin G., Song Y., Zhang C.	Global virtual data space for unified data access across supercomputing centers	2022	IEEE Transactions on Cloud Computing	10.1109/TCC.2022.3164251	In the wide-area high-performance computing environment, heterogeneous storage resources are geographically distributed in different supercomputing centers, which leads to the barriers between applications and data. This paper proposes a global virtual data space, named GVDS, to meet the needs of unified data access across supercomputing centers. GVDS integrates the parallel/distributed file syst…	Article	Yes	EC1	FALSE
scopus	Yang D., Zhao S., Liu D., Cheng R., Zhao Y.	Construction of Engineering Material Demand Data Space Integrating Macroeconomic Data	2022	2022 IEEE 25th International Conference on Computer Supported Cooperative Work in Design, CSCWD 2022	10.1109/CSCWD54268.2022.9776194	Accurate prediction of material demand of engineering projects is helpful to reduce engineering construction costs. The materials demand is not only affected by internal factors, but also by external macro-economy, which mainly affects enterprise investment, planning, and construction. However, the material demand forecasting generally only considers the internal influencing factors, failing to a…	Conference Paper	Yes	EC1	FALSE
WoS	Machado, Andre Caravela; Polonia, Daniel Ferreira	Legal and technological aspects for the creation of a European Health Data Space	2022	2022 17TH IBERIAN CONFERENCE ON INFORMATION SYSTEMS AND TECHNOLOGIES (CISTI)	N/A	This paper presents review of the legal and technological topics surrounding the introduction of a European Health Data Space, currently under development. From the legal perspective, the limitations imposed by the GDPR are analysed, with a specific analysis on the privacy and anonymization issues, and question regarding the secondary use of data from existing health records are also approached. …	Proceedings Paper	Yes	EC1	FALSE
scopus	Berenguer A., Tomás D., Mazón J.-N.	Tabular open government data search for data spaces based on word embeddings	2023	CEUR Workshop Proceedings	N/A	Nowadays, data spaces are envisioned as a prominent mechanism for data sharing, boosting growth and creating value. Open government data providers should be considered as important participants in data space reference infrastructures, since open data portal initiatives are adopted by most of the governments to supply their public sector information. However, open data is mostly published in the f…	Conference Paper	Yes	EC1	FALSE
WoS	Hussein, Rada; Scherdel, Lucas; Nicolet, Frederic; Martin-Sanchez, Fernando	Towards the European Health Data Space (EHDS) ecosystem: A survey research on future health data scenarios	2023	INTERNATIONAL JOURNAL OF MEDICAL INFORMATICS	10.1016/j.ijmedinf.2022.104949	Objective: The European Health Data Space (EHDS) aims to provide better exchange and expand access to health data across Europe. In this way, the EHDS will support healthcare delivery (known as the primary use of data) and facilitate access to health data for research and policy-making purposes (known as the secondary use of data). To achieve this goal, we need to build the required ecosystem of …	Article	Yes	EC2	FALSE
scopus	Siriweera T.H.A.S., Paik I.	QoS-Aware Rule-Based Traffic-Efficient Multiobjective Service Selection in Big Data Space	2018	IEEE Access	10.1109/ACCESS.2018.2867633	The number of Web services has increased dramatically during the last few years. This has resulted in an increase in the volume of candidate services for tasks in composition systems. This has led to growth in the variety of nonfunctional properties in service selection, resulting in uncertainty (veracity issues) among such properties, which has severely affected the NP-hard aspects of service se…	Article	NO	N/A	FALSE
scopus	Kamei K., Kawakami S.	Suppression of isolated clusters occurrence in self-organizing map considering the distance on data space	2018	ICIC Express Letters	10.24507/icicel.12.05.449	This research introduces distance on data space between a training sample and a reference vector into training algorithm of Self-Organizing Map (SOM). The basic SOM only applies distance on data space to determination for the winner neuron on feature space, and that distance is not used for training. By contrast to the basic SOM, approach in this research is that distance on data space is used fo…	Article	NO	N/A	FALSE
scopus	Han T., Tian Y.-C., Lan Y., Li F., Xiao L.	Revealing the densest communities of social networks efficiently through intelligent data space reduction	2018	Expert Systems with Applications	10.1016/j.eswa.2017.10.047	The inherent structure and connectivity of a group are important features of social networks. Finding the densest subgraphs of a graph directly maps to revealing the densest communities of a social network. Various techniques, e.g., edge density, k-core, near-cliques and k-cliques, have been developed to characterize graphs and extract the densest subgraphs of the graphs. However, as extraction o…	Article	NO	N/A	FALSE
scopus	Zhong W., Xu W., Yager K.G., Doerk G.S., Zhao J., Tian Y., Ha S., Xie C., Zhong Y., Mueller K., Van Dam K.K.	MultiSciView: Multivariate Scientific X-ray Image Visual Exploration with Cross-Data Space Views	2018	Visual Informatics	10.1016/j.visinf.2018.04.003	X-ray images obtained from synchrotron beamlines are large-scale, high-resolution and high-dynamic-range grayscale data encoding multiple complex properties of the measured materials. They are typically associated with a variety of metadata which increases their inherent complexity. There is a wealth of information embedded in these data but so far scientists lack modern exploration tools to unlo…	Article	NO	N/A	FALSE
scopus	Sah D.K., Wu X., Lv M., Mirza H.T.	Activity-based linkage and ranking methods for personal dataspace	2018	International Journal of Mobile Communications	10.1504/IJMC.2018.091381	This research was conducted to alleviate desktop activity support deficiency, which occurs due to the lack of links between desktop resources. The research exploited information such as associations, contexts, and activity information about accesses to local resources, and translated this information into a personal linkage structure. More specifically, the research presented a novel approach to …	Article	NO	N/A	FALSE
scopus	Zhang S., Zhang Y., Li L., Wang S., Xiao Y.	An effective health indicator for rolling elements bearing based on data space occupancy	2018	Structural Health Monitoring	10.1177/1475921716682432	An effective degradation indicator created from the general features is still a hotspot for the condition monitoring of bearing. Since the single general feature–based indicator cannot fully describe the degradation performance, some new indicators based on the characteristics of multiple general features are proposed using pattern recognition and dimensional reduction algorithms. Although most o…	Article	NO	N/A	FALSE
scopus	Zhu L., Lu W., Ma Q., Meng W.	Region-tree Based Sorted List Indexing for Real-time Entity Resolution in n-Dimensional Data Space	2018	IOP Conference Series: Materials Science and Engineering	10.1088/1757-899X/466/1/012025	Entity resolution (ER) is the process of identifying which tuples/records in a dataset refer to the same real-world entity. In this paper, we primarily focus on the deduplication task for n-dimensional datasets that contain real vectors with the dimensionality 2 ≤ n ≤ 784. By presenting an algorithm with complete and disjoint space partitioning, the ER-Index with a region-tree and sorted lists wi…	Conference Paper	NO	N/A	FALSE
scopus	Giles J., Ang K.K., Mihaylova L., Arvaneh M.	Data Space Adaptation for Multiclass Motor Imagery-based BCI	2018	Proceedings of the Annual International Conference of the IEEE Engineering in Medicine and Biology Society, EMBS	10.1109/EMBC.2018.8512643	Various adaptation techniques have been proposed to address the non-stationarity issue faced by electroencephalogram (EEG)-based brain-computer interfaces (BCIs). However, most of these adaptation techniques are only suitable for binary-class BCIs. This paper proposes a supervised multiclass data space adaptation technique (MDSA) to transform the test data using a linear transformation such that …	Conference Paper	NO	N/A	FALSE
scopus	Azmi M., Berrado A.	Finding disjoint clusters in a categorical data space	2018	ACM International Conference Proceeding Series	10.1145/3289402.3289543	In This paper we provide a prototype of method for segment a high dimensional categorical data using frequent patterns. The frequent patterns are mined using a conventional frequent pattern mining algorithm according to a predefined support threshold. In addition, we restrict the frequent patterns length to a predefined low value in order to ensure the understandability of the results. Associatio…	Conference Paper	NO	N/A	FALSE
scopus	Panda S.K., Schroder T., Wisniewski L., Diedrich C.	PlugProduce Integration of Components into OPC UA based data-space	2018	IEEE International Conference on Emerging Technologies and Factory Automation, ETFA	10.1109/ETFA.2018.8502663	Current manufacturing and production systems are becoming more flexible and adaptable. Such systems demand rapid changeover and short configuration time of machines. With the adaptation of IT systems in the automation industry, machines and devices will have self-descriptive semantic device data description to represent their data elements and services. This paper proposes an approach to integrat…	Conference Paper	NO	N/A	FALSE
scopus	Seal A., Mukherjee A.	On the Emerging Coexistence of Edge, Fog and Cloud Computing paradigms in Real-Time Internets-of-EveryThings which operate in the Big-Squared Data space	2018	Conference Proceedings - IEEE SOUTHEASTCON	10.1109/SECON.2018.8478948	This report motivates the roles of Cloud computing, Edge computing, and the hierarchically distributed cooperative Fog computing, for the real-time analysis of big-data in Internets-of-Everything (IoEs). IoEs are enhanced Internets of Things (IoTs) which integrate people, process, data and heterogeneous 'Things': compute, storage, and sensor/actuator hardware. The ubiquitousness of IoE devices, t…	Conference Paper	NO	N/A	FALSE
scopus	Wu C.C., Chen D.W.	The Researches on Subway Demand Forecast at Station Level: Smart card data, Space Syntax and Points of Interests	2018	IOP Conference Series: Materials Science and Engineering	10.1088/1757-899X/392/6/062113	This paper examines the possible 'attraction' factors at station level in subway ridership, such as built environment factors and Spatial connectivity. Direct demand models were built to estimate subway ridership based on multiple linear regression. Also, a comparison between predicted values and actual values in subway ridership were applied in order to analyze forecast accuracy. It reveals that…	Conference Paper	NO	N/A	FALSE
scopus	Saenko I., Kotenko I.	Genetic algorithms for role mining in critical infrastructure data spaces	2018	GECCO 2018 Companion - Proceedings of the 2018 Genetic and Evolutionary Computation Conference Companion	10.1145/3205651.3208283	In the paper, a Role Mining problem, which is the cornerstone for creating Role-Based Access Control (RBAC) systems, is transferred to the domain of data spaces. RBAC is the most widespread model of access control in different multi-user information systems, including critical infrastructures. The data spaces is the perspective concept of creating information storage systems, which transforms the…	Conference Paper	NO	N/A	FALSE
scopus	Shang C., You F.	Robust Optimization in High-Dimensional Data Space with Support Vector Clustering	2018		10.1016/j.ifacol.2018.09.238	Data-driven robust optimization has attracted immense attentions. In this work, we propose a data-driven uncertainty set for robust optimization under high-dimensional uncertainty. We propose to first decompose the high-dimensional data space into the principal subspace and the residual subspace by employing principal component analysis, and then adopt support vector clustering and classic polyhe…	Conference Paper	NO	N/A	FALSE
scopus	Lv J.-X., Tu S.	Integration of Data-Space and Statistics-Space Boundary-Based Test to Control the False Positive Rate	2018	Lecture Notes in Computer Science (including subseries Lecture Notes in Artificial Intelligence and Lecture Notes in Bioinformatics)	10.1007/978-3-319-95957-3_65	Many multivariate statistical methods have been applied to detect the difference between case and control population. However, it is difficult to control the false positive rate, especially under small sample size. Traditional family-wise error rate or false discovery rate adjusts the p values based on the distribution or ranks of p value in the same multiple testing. In this paper, we investigat…	Conference Paper	NO	N/A	FALSE
WoS	Cahsai, Atoshum; Anagnostopoulos, Christos; Ntarmos, Nikos; Triantafillou, Peter	Revisiting Exact kNN Query Processing with Probabilistic Data Space Transformations	2018	2018 IEEE INTERNATIONAL CONFERENCE ON BIG DATA (BIG DATA)		The state-of-the-art approaches for scalable kNN query processing utilise big data parallel/distributed platforms (e.g., Hadoop and Spark) and storage engines (e.g, HDFS, NoSQL, etc.), upon which they build (tree based) indexing methods for efficient query processing. However, as data sizes continue to increase (nowadays it is not uncommon to reach several Petabytes), the storage cost of tree-bas…	Proceedings Paper	NO	N/A	FALSE
WoS	Zhong, Wen; Xu, Wei; Yager, Kevin G.; Doerk, Gregory S.; Zhao, Jian; Tian, Yunke; Ha, Sungsoo; Xie, Cong; Zhong, Yuan; Mueller, Klaus; Van Dam, Kerstin Kleese	MultiSciView: Multivariate Scientific X-ray Image Visual Exploration with Cross -Data Space Views	2018	VISUAL INFORMATICS	10.1016/j.visinf.2018.04..003	X-ray images obtained from synchrotron beamlines are large-scale, high-resolution and highdynamic-range grayscale data encoding multiple complex properties of the measured materials. They are typically associated with a variety of metadata which increases their inherent complexity. There is a wealth of information embedded in these data but so far scientists lack modem exploration tools to unlock…	Article	NO	N/A	FALSE
WoS	Kumari, Surabhi; Sathve, V. G.; Shetty, Savita K.	Reducing Search Space in Big Data Mining	2018	PROGRESS IN ADVANCED COMPUTING AND INTELLIGENT ENGINEERING, VOL 2	10.1007/978-981-10-6875-1_46	Data in many real-life applications are voluminous and riddled with uncertainty. Big data represents a very large amount of data having more varied and complex structure with the challenges of searching, storing, analyzing, and visualizing for further processes or results. Thus, it becomes essential to develop and apply sophisticated algorithms to process this enormous amount of complex data. Wit…	Proceedings Paper	NO	N/A	FALSE
WoS	Belapurkar, Neha; Harbour, Jacob; Shelke, Sagar; Aksanli, Baris	Building Data-Aware and Energy-Efficient Smart Spaces	2018	IEEE INTERNET OF THINGS JOURNAL	10.1109/JIOT.2018.2834907	With the increase in the dependency of our life on technology and data, smart spaces have become integral in providing an environment for data collection, analysis, and machine responses. This paper discusses the current research in this field and the challenges that arise in the execution of these smart spaces. We address the major challenges of hardware design, data analysis, and energy efficie…	Article	NO	N/A	FALSE
WoS	Osaba, Eneko; Pierdicca, Roberto; Malinverni, Eva Savina; Khromova, Anna; Alvarez, Fernando J.; Bahillo, Alfonso	A Smartphone-Based System for Outdoor Data Gathering Using a Wireless Beacon Network and GPS Data: From Cyber Spaces to Senseable Spaces	2018	ISPRS INTERNATIONAL JOURNAL OF GEO-INFORMATION	10.3390/ijgi7050190	Information and Communication Technologies (ICTs) and mobile devices are deeply influencing all facets of life, directly affecting the way people experience space and time. ICTs are also tools for supporting urban development, and they have also been adopted as equipment for furnishing public spaces. Hence, ICTs have created a new paradigm of hybrid space that can be defined as Senseable Spaces. …	Article	NO	N/A	FALSE
WoS	Liu, Di; Huang, Chuanhe; Chen, Xi; Jia, Xiaohua	Space-Terrestrial Integrated Mobility Management via Named Data Networking	2018	TSINGHUA SCIENCE AND TECHNOLOGY	10.26599/TST.2018.9010042	In Future Space-Terrestrial Integrated Networks (FSTINs), mobility is the norm rather than the exception, the current TCP/IP architecture is not competent. As a promising future network architecture, Named Data Networking (NDN) can support content consumer mobility naturally, but the content producer mobility support remains a challenging problem. Most previous research simply considered this pro…	Article	NO	N/A	FALSE
WoS	Avila, F.; Yuz, J. I.; Donaire, A.; Aguero, J. C.	Constrained maximum likelihood estimation for state space sampled-data models	2018	2018 22ND INTERNATIONAL CONFERENCE ON SYSTEM THEORY, CONTROL AND COMPUTING (ICSTCC)		The Expectation-Maximization algorithm is applied in this paper to estimate state-space sampled-data models including constraints on the location of the poles. Linear quadratic matrix inequalities are used as constraints to obtain a model that preserves properties of the continuous time system, such as stability or damping characteristics. The results of the algorithm are shown in a simulation st…	Proceedings Paper	NO	N/A	FALSE
WoS	Papanikolaou, Yannis; Tsoumakas, Grigorios; Katakis, Ioannis	Hierarchical partitioning of the output space in multi-label data	2018	DATA & KNOWLEDGE ENGINEERING	10.1016/j.datak.2018.05.003	Hierarchy Of Multi-label classifiERs (HOMER) is a multi-label learning algorithm that breaks the initial learning task to several, easier sub-tasks by first constructing a hierarchy of labels from a given label set and secondly employing a given base multi-label classifier (MLC) to the resulting sub-problems. The primary goal is to effectively address class imbalance and scalability issues that o…	Article	NO	N/A	FALSE
WoS	Liu, Zi-Long; Pun, Chi-Man	Reversible data-hiding in encrypted images by redundant space transfer	2018	INFORMATION SCIENCES	10.1016/j.ins.2017.12.044	Reversible data-hiding in an encrypted image (RDHEI) embeds additional data into the encrypted image content, in a manner such that the data-hiding operation does not affect the lossless recovery of the encrypted image content. In previous RDHEI methods, the encrypted images contain little redundant space; thus, these approaches may feature a low embedding rate and burden content owners with too …	Article	NO	N/A	FALSE
WoS	Molchanov, Vladimir; Linsen, Lars	Upsampling for Improved Multidimensional Attribute Space Clustering of Multifield Data	2018	INFORMATION	10.3390/info9070156	Clustering algorithms in the high-dimensional space require many data to perform reliably and robustly. For multivariate volume data, it is possible to interpolate between the data points in the high-dimensional attribute space based on their spatial relationship in the volumetric domain (or physical space). Thus, sufficiently high number of data points can be generated, overcoming the curse of d…	Article	NO	N/A	FALSE
WoS	Yang, Li; Wei, Teng; Zhang, Fengwei; Ma, Jianfeng	SADUS: Secure data deletion in user space for mobile devices	2018	COMPUTERS & SECURITY	10.1016/j.cose.2018.05.013	Conventional data deletion is implemented for reclaiming storage as a rapid operation. However, the content of the deleted file still persists on the storage medium. Secure data deletion is a task of deleting data irrecoverably from the physical medium. Mobile devices use flash memory as the internal storage. However, flash memory does not support the in-place update which is in direct opposition…	Article	NO	N/A	FALSE
WoS	Yuan, Hui; Chen, Bi Yu; Li, Qingquan; Shaw, Shih-Lung; Lam, William H. K.	Toward space-time buffering for spatiotemporal proximity analysis of movement data	2018	INTERNATIONAL JOURNAL OF GEOGRAPHICAL INFORMATION SCIENCE	10.1080/13658816.2018.1432862	Spatiotemporal proximity analysis to determine spatiotemporal proximal paths is a critical step for many movement analysis methods. However, few effective methods have been developed in the literature for spatiotemporal proximity analysis of movement data. Therefore, this study proposes a space-time-integrated approach for spatiotemporal proximal analysis considering space and time dimensions sim…	Article	NO	N/A	FALSE
WoS	He, Dazhong; Yang, Yang; Liu, Jun	A Cloud-Based Parallel Space-Saving Algorithm for Big Networking Data	2018	IEEE ACCESS	10.1109/ACCESS.2018.2865745	As the network continues to evolve, completely analyzing the traffic requires immeasurable resources. In situations of processing enormous streaming data, the most significant k items (Top-k) are more interesting, and some streaming algorithms are deployed due to relatively limited memory and also limited processing time per item. Space-saving is such one of the most popular algorithms for comput…	Article	NO	N/A	FALSE
WoS	Cao, Jianjun; Zheng, Qibin; Diao, Xingchun; Weng, Nianfeng	Low Dimensional Representation of Space Structure and Clustering of Categorical Data	2018	2018 IEEE INT CONF ON PARALLEL & DISTRIBUTED PROCESSING WITH APPLICATIONS, UBIQUITOUS COMPUTING & COMMUNICATIONS, BIG DATA & CLOUD COMPUTING, SOCIAL COMPUTING & NETWORKING, SUSTAINABLE COMPUTING & COMMUNICATIONS	10.1109/BDCloud.2018.00161	Dissimilarity measurement plays a key role in clustering analysis. Due to the lack of order relation between categorical values, the clustering of categorical data is harder than that of numerical data. To improve the clustering quality of categorical data, SBC (space structure based clustering) algorithm proposed a novel representation scheme for the space structures of them. The representation …	Proceedings Paper	NO	N/A	FALSE
WoS	Zhang, Jianqin; Chen, Zhihong; Liu, Yaqiong; Du, Mingyi; Yang, Weijun; Guo, Liang	Space-time visualization analysis of bus passenger big data in Beijing	2018	CLUSTER COMPUTING-THE JOURNAL OF NETWORKS SOFTWARE TOOLS AND APPLICATIONS	10.1007/s10586-017-0890-8	It is possible to quantify individual motion trajectories with the rapid development of sensor applications such as mobile positioning and wireless communication, and the characteristics like a large number, long time series and fine spatiotemporal granularity of GPS location data, bus IC data, and mobile phone data provide a hopeful premise for the study of human behavior. Based on a large amoun…	Article	NO	N/A	FALSE
WoS	Pravilovic, Sonja; Appice, Annalisa; Malerba, Donato	Leveraging correlation across space and time to interpolate geophysical data via CoKriging	2018	INTERNATIONAL JOURNAL OF GEOGRAPHICAL INFORMATION SCIENCE	10.1080/13658816.2017.1381338	Managing geophysical data generated by emerging spatiotemporal data sources (e.g. geosensor networks) presents a growing challenge to Geographic Information System science. The presence of correlation poses difficulties with respect to traditional spatial data analysis. This paper describes a novel spatiotemporal analytical scheme that allows us to yield a characterization of correlation in geoph…	Article	NO	N/A	FALSE
WoS	Kaddouri, Ali; Guezouri, Mustapha; Mbarek, Nader	A new proposed cloud computing based architecture for space ground data systems	2018	INTERNATIONAL JOURNAL OF COMMUNICATION NETWORKS AND DISTRIBUTED SYSTEMS	10.1504/IJCNDS.2018.089772	Many companies decided to move towards the cloud computing technology in order to manage, monitor and explore huge space data amount in the space ground data systems. The corresponding transition adaptation needs a study to classify each space related service in the appropriate cloud computing service model layer; SaaS, PaaS and IaaS. In this paper, we specify a representation of proposed cloud c…	Article	NO	N/A	FALSE
WoS	Zhao, Guanzhe; Yu, Yanwei; Song, Peng; Zhao, Geng; Ji, Zhe	A Parameter Space Framework for Online Outlier Detection Over High-Volume Data Streams	2018	IEEE ACCESS	10.1109/ACCESS.2018.2854836	In diverse applications ranging from social networks to location-based online services to traffic monitoring, data streams are continuously monitored by multiple outlier analysts customized with different parameter settings. Real-time response to such complex outlier analytics in high-speed streaming data has been recognized as critical for many domains. In this paper, we propose a parameter spac…	Article	NO	N/A	FALSE
WoS	Esch, T.; Uereyen, S.; Zeidler, J.; Metz-Marconcini, A.; Hirner, A.; Asamer, H.; Tum, M.; Boettcher, M.; Kuchar, S.; Svaton, V.; Marconcini, M.	Exploiting big earth data from space - first experiences with the timescan processing chain	2018	BIG EARTH DATA	10.1080/20964471.2018.1433790	The European Sentinel missions and the latest generation of the United States Landsat satellites provide new opportunities for global environmental monitoring. They acquire imagery at spatial resolutions between 10 and 60 m in a temporal and spatial coverage that could before only be realized on the basis of lower resolution Earth observation data ( > 250 m). However, images gathered by these mod…	Article	NO	N/A	FALSE
WoS	Wu, Shuang; Li, Dezhi; Wang, Zhenyong; Guo, Qing	Novel distributed UEP rateless coding scheme for data transmission in deep space networks	2018	SCIENCE CHINA-INFORMATION SCIENCES	10.1007/s11432-017-9325-3	In deep space data transmission systems, deep space networks can be constructed on different orbits, and the data from each orbit are always associated with the different reliability requirements. In this study, a novel UEP (unequal error protection) transmission scheme based on distributed LT codes is proposed in order to ensure that all the data can be transmitted according to their own reliabi…	Article	NO	N/A	FALSE
WoS	Kemeth, Felix P.; Haugland, Sindre W.; Dietrich, Felix; Bertalan, Tom; Hoehlein, Kevin; Li, Qianxiao; Bollt, Erik M.; Talmon, Ronen; Krischer, Katharina; Kevrekidis, Ioannis G.	An Emergent Space for Distributed Data With Hidden Internal Order Through Manifold Learning	2018	IEEE ACCESS	10.1109/ACCESS.2018.2882777	Manifold-learning techniques are routinely used in mining complex spatiotemporal data to extract useful, parsimonious data representations/parametrizations; these are, in turn, useful in nonlinear model identification tasks. We focus here on the case of time series data that can ultimately be modeled as a spatially distributed system [e.g., a partial differential equation (PDE)], but where we do …	Article	NO	N/A	FALSE
WoS	Adetomi, Adewale; Enemali, Godwin; Iturbe, Xabier; Arslan, Tughrul; Keymeulen, Didier	R3TOS-Based Integrated Modular Space Avionics for On-Board Real-Time Data Processing	2018	2018 NASA/ESA CONFERENCE ON ADAPTIVE HARDWARE AND SYSTEMS (AHS 2018)		The partitioning of computing platforms is a well-known technique for achieving fault isolation and fault tolerance in space avionics. With the advent of large-capacity and partially reconfigurable FPGAs, partitioning has been proposed at the System-on-Chip (SoC) level. However, fixed hardware partitions in a SoC, such as those in slotted reconfigurable architectures, are not effective in coping …	Proceedings Paper	NO	N/A	FALSE
WoS	Kang, Tianyu; Zarringhalam, Kourosh; Kuijjer, Marieke; Chen, Ping; Quackenbush, John; Ding, Wei	Clustering on Sparse Data in Non-Overlapping Feature Space with Applications to Cancer Subtyping	2018	2018 IEEE INTERNATIONAL CONFERENCE ON DATA MINING (ICDM)	10.1109/ICDM.2018.00138	This paper presents a new algorithm, Reinforced and Informed Network-based Clustering (RINC), for finding unknown groups of similar data objects in sparse and largely non-overlapping feature space where a network structure among features can be observed. Sparse and non-overlapping unlabeled data become increasingly common and available especially in text mining and biomedical data mining. RINC in…	Proceedings Paper	NO	N/A	FALSE
WoS	Kondepu, K.; Jackson, C.; Ou, Y.; Beldachi, A.; Pages, A.; Agraz, F.; Moscatelli, F.; Miao, W.; Kamchevska, V; Calabretta, N.; Landi, G.; Spadaro, S.; Yan, S.; Simeonidou, D.; Nejabati, R.	Fully SDN-Enabled All-Optical Architecture for Data Center Virtualization with Time and Space Multiplexing	2018	JOURNAL OF OPTICAL COMMUNICATIONS AND NETWORKING	10.1364/JOCN.10.000B90	Virtual data center (VDC) solutions provide an environment that is able to quickly scale up, and where virtual machines and network resources can be quickly added on-demand through self-service procedures. VDC providers must support multiple simultaneous tenants with isolated networks on the same physical substrate. The provider must make efficient use of its available physical resources while pr…	Article	NO	N/A	FALSE
WoS	Rao, N. Thirupathi; Sekhar, Ch.; Bhattacharyya, Debnath; Kim, Tai-hoon	Some Studies on the Security and Space Issues and Challenges in Cloud Computing based Data Centers	2018	INTERNATIONAL JOURNAL OF SECURITY AND ITS APPLICATIONS	10.14257/ijsia.2018.12.3.01	Dispersed registering has been imagining as the bleeding edge outline of IT undertaking. Disseminated registering shift the submission programming and information places to the gigantic server ranches, where the organization of the data and organizations may not be totally tried and true. With the nearness of the web and the improvement of electronic business entries and relational relations, aff…	Article	NO	N/A	FALSE
WoS	Yuan, Hui; Furdek, Marija; Muhammad, Ajmal; Saljoghei, Arsalan; Wosinska, Lena; Zervas, Georgios	Space-Division Multiplexing in Data Center Networks: On Multi-Core Fiber Solutions and Crosstalk-Suppressed Resource Allocation	2018	JOURNAL OF OPTICAL COMMUNICATIONS AND NETWORKING	10.1364/JOCN.10.000272	The rapid growth of traffic inside data centers caused by the increasing adoption of cloud services necessitates a scalable and cost-efficient networking infrastructure. Space-division multiplexing (SDM) is considered as a promising solution to overcome the optical network capacity crunch and support cost-effective network capacity scaling. Multi-core fiber (MCF) is regarded as the most feasible …	Article	NO	N/A	FALSE
WoS	Batista, Isaac; Barretto, Francisco de Paula	Developing an Synthetic Binaural Interactive Soundscape Based on User 3D Space Displacement Using OpenCV and Pure Data	2018	HCI INTERNATIONAL 2018 - POSTERS' EXTENDED ABSTRACTS, PT II	10.1007/978-3-319-92279-9_31	This poster describes a transdisciplinary research concerning the development of an interactive binaural soundscape that responds to user 3D displacement. Soundscapes can be described, according to R. Murray Schaffer (1977) in his book The Tuning of The World as an immersive environment which is defined by the combination of all acoustic resources, natural and artificial within a given area as mo…	Proceedings Paper	NO	N/A	FALSE
WoS	Simpson, Greg D.; Parker, Jackie	Data for an Importance-Performance Analysis (IPA) of a Public Green Infrastructure and Urban Nature Space in Perth, Western Australia	2018	DATA	10.3390/data3040069	This Data Descriptor shares the dataset generated by a visitor satisfaction survey of users of a mixed-use public green infrastructure (PGI) space in Perth, Western Australia, that incorporates remnant and reintroduced urban nature (UN). Conducted in the Austral summer of 2016-2017, the survey (n = 393) utilized the technique of Importance-Performance Analysis (IPA) to elucidate perceptions of PG…	Article; Data Paper	NO	N/A	FALSE
scopus	Ferrarotti M.J., Rocchia W., Decherchi S.	Finding Principal Paths in Data Space	2019	IEEE Transactions on Neural Networks and Learning Systems	10.1109/TNNLS.2018.2884792	In this paper, we introduce the concept of principal paths in data space; we show that this is a well-characterized problem from the point of view of cognition, and that it can lead to salient insights in the analyzed data enabling topological/holistic descriptions. These paths, interestingly, can be interpreted as local principal curves, and in this paper, we suggest that they are analogous to w…	Article	NO	N/A	FALSE
scopus	Chikumbo O., Granville V.	Optimal Clustering and Cluster Identity in Understanding High-Dimensional Data Spaces with Tightly Distributed Points	2019	Machine Learning and Knowledge Extraction	10.3390/make1020042	The sensitivity of the elbow rule in determining an optimal number of clusters in high-dimensional spaces that are characterized by tightly distributed data points is demonstrated. The high-dimensional data samples are not artificially generated, but they are taken from a real world evolutionary many-objective optimization. They comprise of Pareto fronts from the last 10 generations of an evoluti…	Article	NO	N/A	FALSE
scopus	Azmi M., Runger G.C., Berrado A.	Interpretable regularized class association rules algorithm for classification in a categorical data space	2019	Information Sciences	10.1016/j.ins.2019.01.047	Using association rules in classification is a great success which produces high accuracy classifiers. Even so, the principal advantage of the associative classifiers lies in interpretation. However, pruning the useless rules among the huge set of the mined rules as well as combining them to build a classifier remains a subject for improvement and further research. In this paper, we introduce a n…	Article	NO	N/A	FALSE
scopus	Singh M., Lal N., Yadav S.	Rule-based wrappers for a dataspace system	2019	International Journal of Innovative Technology and Exploring Engineering		Many organizations/individuals face the problem of managing a large amount of distributed and heterogeneous data in an efficient manner. The dataspace technology addresses this problem in an efficient manner. A dataspace system is a new abstraction for integrating heterogeneous data sources distributed over the sites that offers on-demand data integration solution with less effort and provides an…	Article	NO	N/A	FALSE
scopus	Islam A.K.M.T., Pramanik S., Zhu Q.	The Binds-tree: A space-partitioning based indexing scheme for box queries in non-ordered discrete data spaces	2019	IEICE Transactions on Information and Systems	10.1587/transinf.2018DAP0005	In recent years we have witnessed an increasing demand to process queries on large datasets in Non-ordered Discrete Data Spaces (NDDS). In particular, one type of query in an NDDS, called box queries, is used in many emerging applications including error corrections in bioinformatics and network intrusion detection in cybersecurity. Effective indexing methods are necessary for efficiently process…	Article	NO	N/A	FALSE
scopus	Yao Y., Liu Z., Wei Q., Ramsey S.A.	CERENKOV2: Improved detection of functional noncoding SNPs using data-space geometric features	2019	BMC Bioinformatics	10.1186/s12859-019-2637-4	Background: We previously reported on CERENKOV, an approach for identifying regulatory single nucleotide polymorphisms (rSNPs) that is based on 246 annotation features. CERENKOV uses the xgboost classifier and is designed to be used to find causal noncoding SNPs in loci identified by genome-wide association studies (GWAS). We reported that CERENKOV has state-of-the-art performance (by two traditi…	Article	NO	N/A	FALSE
scopus	Büschel W., Mitschick A., Meyer T., Dachselt R.	Investigating smartphone-based pan and zoom in 3D data spaces in augmented reality	2019	Proceedings of the 21st International Conference on Human-Computer Interaction with Mobile Devices and Services, MobileHCI 2019	10.1145/3338286.3340113	In this paper, we investigate mobile devices as interactive controllers to support the exploration of 3D data spaces in head-mounted Augmented Reality (AR). In future mobile contexts, applications such as immersive analysis or ubiquitous information retrieval will involve large 3D data sets, which must be visualized in limited physical space. This necessitates efficient interaction techniques for…	Conference Paper	NO	N/A	FALSE
scopus	Lange T.	Transformation of the Euclidian data space into a homogeneous event space for the inductive construction of classification rules	2019	International Scientific and Technical Conference on Computer Sciences and Information Technologies	10.1109/STC-CSIT.2019.8929782	The paper deals with a special problem of supervisor-based classification that can be solved with the help of a method that is known as Alpha-procedure. This problem consists in the following: Normally, the construction of the separating rule is performed during a training phase where a supervisor defines the belonging of objects to different classes using a training set of data. Often, this trai…	Conference Paper	NO	N/A	FALSE
scopus	Susan S., Kumar A.	Learning data space transformation matrix from pruned imbalanced datasets for nearest neighbor classification	2019	Proceedings - 21st IEEE International Conference on High Performance Computing and Communications, 17th IEEE International Conference on Smart City and 5th IEEE International Conference on Data Science and Systems, HPCC/SmartCity/DSS 2019	10.1109/HPCC/SmartCity/DSS.2019.00397	The nearest neighbor classifier is deemed to be the litmus test for the worst-case scenario and has been often been relied on by data mining researchers to test the robustness of their algorithms. However not all datasets are suited for the distance-based classification, and a prior transformation of the data space generally helps. This paper proposes a novel hybrid sampling with data space trans…	Conference Paper	NO	N/A	FALSE
scopus	Chua S., Tao Y., So R.Q.	Improved decoding of EEG-based motor imagery using convolutional neural network and data space adaptation	2019	2019 IEEE EMBS International Conference on Biomedical and Health Informatics, BHI 2019 - Proceedings	10.1109/BHI.2019.8834564	One challenge in decoding EEG-based motor imagery for brain computer interface (BCI) is the inter-session non-stationarities due to factors like subject fatigue or electrode placements. This non stationarity leads to lower decoding accuracy, especially if data from the training and testing sessions are collected on separate days. An existing technique termed data space adaptation (DSA) transforms…	Conference Paper	NO	N/A	FALSE
scopus	Potteiger B., Zhang Z., Koutsoukos X.	Integrated data space randomization and control reconfiguration for securing cyber-physical systems	2019	ACM International Conference Proceeding Series	10.1145/3314058.3314064	Non-control data attacks have become widely popular for circumventing authentication mechanisms in websites, servers, and personal computers. Moreover, in the context of Cyber-Physical Systems (CPS) attacks can be executed against not only authentication but also safety. With the tightly coupled nature between the cyber components and physical dynamics, any unauthorized change to safety-critical …	Conference Paper	NO	N/A	FALSE
scopus	Cavallo M., Dholakia M., Havlena M., Ocheltree K., Podlaseck M.	Dataspace: A reconfigurable hybrid reality environment for collaborative information analysis	2019	26th IEEE Conference on Virtual Reality and 3D User Interfaces, VR 2019 - Proceedings	10.1109/VR.2019.8797733	Immersive environments have gradually become standard for visualizing and analyzing large or complex datasets that would otherwise be cumbersome, if not impossible, to explore through smaller scale computing devices. However, this type of workspace often proves to possess limitations in terms of interaction, flexibility, cost and scalability. In this paper we introduce a novel immersive environme…	Conference Paper	NO	N/A	FALSE
scopus	Cahsai A., Anagnostopoulos C., Ntarmos N., Triantafillou P.	Revisiting Exact kNN Query Processing with Probabilistic Data Space Transformations	2019	Proceedings - 2018 IEEE International Conference on Big Data, Big Data 2018	10.1109/BigData.2018.8621943	The state-of-the-art approaches for scalable kNN query processing utilise big data parallel/distributed platforms (e.g., Hadoop and Spark) and storage engines (e.g, HDFS, NoSQL, etc.), upon which they build (tree based) indexing methods for efficient query processing. However, as data sizes continue to increase (nowadays it is not uncommon to reach several Petabytes), the storage cost of tree-bas…	Conference Paper	NO	N/A	FALSE
scopus	Wang H., Jin F., Gong Z., Xia H., Chen W., Zhao L.	Research on Distributed Real Time Data Space SCADA Cluster for Large Power Grid	2019	2018 5th International Conference on Systems and Informatics, ICSAI 2018	10.1109/ICSAI.2018.8599402	In the field of industrial automation, the traditional master/slave real-time data processing (SCADA) system has been unable to deal with the current massive data and diversified business demands in throughput, real-time and scalability. This paper presents a decentralized real-time data space, based decentralized management SCADA cluster solutions for the treatment of object partitioning, distri…	Conference Paper	NO	N/A	FALSE
scopus	Shi H., Jiang P.	Industrial dataspace: Supporting manufacturing execution system using knowledge graph	2019	Proceedings of International Conference on Computers and Industrial Engineering, CIE		Manufacturing Execution System (MES) plays an important role in supporting manufacturing enterprise for their daily production operations. And with the rapid development of information technology and the fierce competition in traditional manufacturing, the enterprises are forced to make an intelligent transformation. Aiming at the challenges of data fusion, dynamic evolution and real-time data ma…	Conference Paper	NO	N/A	FALSE
scopus	Ben Hamadou H., Gallinucci E., Golfarelli M.	Answering GPSJ queries in a polystore: A dataspace-based approach	2019	Lecture Notes in Computer Science (including subseries Lecture Notes in Artificial Intelligence and Lecture Notes in Bioinformatics)	10.1007/978-3-030-33223-5_16	The discipline of data science is steering analysts away from traditional data warehousing and towards a more flexible and lightweight approach to data analysis. The idea is to perform OLAP analyses in a pay-as-you-go manner across heterogeneous schemas and data models, where the integration is progressively carried out by the user as the available data is explored. In this paper, we propose an a…	Conference Paper	NO	N/A	FALSE
scopus	Zehra D., Jha A., Khan Y., Hasnain A., d’Aquin M., Sahay R.	A cancer genomics data space within the linked open data (LOD) cloud	2019	CEUR Workshop Proceedings		The ongoing cancer research requires finding patterns and associations among genetic, cellular and molecular features residing in isolated and disparate repositories. The discovery of complex biological associations from these independent repositories will help advanced analysis and hypothesis generation over a network of coherent datasets. In this paper we provide a short overview of three types…	Conference Paper	NO	N/A	FALSE
scopus	D’Souza N.S., Nebel M.B., Wymbs N., Mostofsky S., Venkataraman A.	A Coupled Manifold Optimization Framework to Jointly Model the Functional Connectomics and Behavioral Data Spaces	2019	Lecture Notes in Computer Science (including subseries Lecture Notes in Artificial Intelligence and Lecture Notes in Bioinformatics)	10.1007/978-3-030-20351-1_47	The problem of linking functional connectomics to behavior is extremely challenging due to the complex interactions between the two distinct, but related, data domains. We propose a coupled manifold optimization framework which projects fMRI data onto a low dimensional matrix manifold common to the cohort. The patient specific loadings simultaneously map onto a behavioral measure of interest via …	Conference Paper	NO	N/A	FALSE
scopus	Jarke M., Otto B., Ram S.	Data Sovereignty and Data Space Ecosystems	2019	Business and Information Systems Engineering	10.1007/s12599-019-00614-2	[No abstract available]	Editorial	NO	N/A	FALSE
WoS	Martinez, Beatriz; Barbarisi, Isa; Gonzalez, Juan; Fernandez, Monica; Laantee, Caroline; Merin, Bruno; Nieto, Sara; Perez, Hector; Salgado, Jesus; de Teodoro, Pilar	Data-driven Space Science at ESAC Science Data Centre	2019	ASTRONOMICAL DATA ANALYSIS SOFTWARE AND SYSTEMS XXVIII		For many scientists nowadays, the first step in doing science is exploring the data computationally. New approaches to data-driven science are needed due to the big increase of space science mission's data in volume, heterogeneity, velocity and complexity. This applies to ESA space science missions, whose archives are hosted at the ESAC Science Data Centre (ESDC). Some examples are: Gaia archive,…	Proceedings Paper	NO	N/A	FALSE
WoS	Mink, Jessica	Exploring Space, Time, and Data with WCSTools	2019	ASTRONOMICAL DATA ANALYSIS SOFTWARE AND SYSTEMS XXVIII		The WCSTools package, open-source software since 1996, is best known for its ability to set and utilize the world coordinate systems of image data and to search catalogs, but it contains other tasks to observe and manipulate the data and metadata in FITS files. Here are some of them, plus some upcoming additions to the package, including implementations of arbitrary-length keywords in FITS header…	Proceedings Paper	NO	N/A	FALSE
WoS	Popchev, Ivan P.; Orozova, Daniela A.	Towards Big Data Analytics in the e-Learning Space	2019	CYBERNETICS AND INFORMATION TECHNOLOGIES	10.2478/cait-2019-0023	The issues related to the analysis and management of Big Data, aspects of the security, stability and quality of the data, represent a new research, and engineering challenge. In the present paper, techniques for Big Data storage, search, analysis and management in the area of the virtual e-Learning space and the problems in front of them are considered. A numerical example for explorative analys…	Article	NO	N/A	FALSE
WoS	Li, Yunlong; Zhong, Jia; Ma, Fuli; Zou, Ziming	CSSDC Big Data Processing and Applications in Space Science Missions	2019	BIG SCIENTIFIC DATA MANAGEMENT	10.1007/978-3-030-28061-1_3	Chinese space science starts to accelerate its pace with the support of Strategic Priority Program on Space Science, planning to launch more space science projects in the next five years. It brings great requirements in timeliness and accuracy of data processing, raising new challenges in heterogeneous data management and analysis. Chinese Space Science Data Center (CSSDC) is constantly exploring…	Proceedings Paper	NO	N/A	FALSE
WoS	Matsiuk, Oleksandr; Kunanets, Natalia; Pasichnyk, Volodymyr; Lenko, Vasyl; Shcherbyna, Yuriy; Rzheuskyi, Antonii	The Procedures of Processing of Geolocation Data on Urban Underground Spaces	2019	2019 9TH INTERNATIONAL CONFERENCE ON ADVANCED COMPUTER INFORMATION TECHNOLOGIES (ACIT'2019)		The procedures of processing the results of sensing the subsurface layer of Ternopil city using a broadband non-contact georadar by magnetotelluric method are analyzed. The features of processing of obtained radargrams of subsurface sensing with the use of software based on the method of pattern recognition developed by the authors are considered.	Proceedings Paper	NO	N/A	FALSE
WoS	Garcia, Arturo S.; Fernando, Terrence; Roberts, David J.; Bar, Christian; Cencetti, Michele; Engelke, Wito; Gerndt, Andreas	Collaborative virtual reality platform for visualizing space data and mission planning	2019	MULTIMEDIA TOOLS AND APPLICATIONS	10.1007/s11042-019-7736-8	This paper presents the system architecture of a collaborative virtual environment in which distributed multidisciplinary teams involved in space exploration activities come together and explore areas of scientific interest of a planet for future missions. The aim is to reduce the current challenges of distributed scientific and engineering meetings that prevent the exploitation of their collabor…	Article	NO	N/A	FALSE
WoS	Safieh, Malek; Freudenberger, Juergen	Address space partitioning for the parallel dictionary LZW data compression algorithm	2019	2019 16TH CANADIAN WORKSHOP ON INFORMATION THEORY (CWIT)		The Lempel-Ziv-Welch (LZW) algorithm is an important dictionary-based data compression approach that is used in many communication and storage systems. The parallel dictionary LZW (PDLZW) algorithm speeds up the LZW encoding by using multiple dictionaries. The PDLZW algorithm applies different dictionaries to store strings of different lengths, where each dictionary stores only strings of the sam…	Proceedings Paper	NO	N/A	FALSE
WoS	Nemati, Shahla; Rohani, Reza; Basiri, Mohammad Ehsan; Abdar, Moloud; Yen, Neil Y.; Makarenkov, Vladimir	A Hybrid Latent Space Data Fusion Method for Multimodal Emotion Recognition	2019	IEEE ACCESS	10.1109/ACCESS.2019.2955637	Multimodal emotion recognition is an emerging interdisciplinary field of research in the area of affective computing and sentiment analysis. It aims at exploiting the information carried by signals of different nature to make emotion recognition systems more accurate. This is achieved by employing a powerful multimodal fusion method. In this study, a hybrid multimodal data fusion method is propos…	Article	NO	N/A	FALSE
WoS	Masrur, Arif; Thakur, Gautam; Sparks, Kevin; Palumbo, Rachel; Peuquet, Donna J.	Co-location Pattern Mining of Geosocial Data to Characterize Functional Spaces	2019	2019 IEEE INTERNATIONAL CONFERENCE ON BIG DATA (BIG DATA)		Spatial Co-location Pattern (SCP) mining continues to play a critical role in understanding the morphology of urban functional spaces of world cities. It requires a large amount of fine-granular data and computing efficiency to handle the combinatorial explosion of co-location patterns. To this end, this work has two main contributions - i) We showcase a novel approach to perform SCP mining to ch…	Proceedings Paper	NO	N/A	FALSE
WoS	Shen, Jian; Wang, Chen; Ji, Sai; Zhou, Tianqi; Yang, Huijie	Secure Emergent Data Protection Scheme for a Space-Terrestrial Integrated Network	2019	IEEE NETWORK	10.1109/MNET.2018.1800177	With the continuous development and increasing popularity of satellite networks, more and more countries and researchers are focusing on proposing communication solutions for satellite networks. The space-terrestrial integrated network (STIN) concept is proposed for terrestrial users to communicate with satellite networks. STIN is mainly composed of a space-based backbone network, a space-based a…	Article	NO	N/A	FALSE
WoS	Abdullah, Saim; Arif, Omar; Arif, M. Bilal; Mahmood, Tahir	MRI Reconstruction From Sparse K-Space Data Using Low Dimensional Manifold Model	2019	IEEE ACCESS	10.1109/ACCESS.2019.2925051	Recent compressed sensing (CS) approaches to utilize the similarity and redundancy of magnetic resonance (MR) image patches to enable reconstruction from sparse k-space measurements. In this paper, the patches' similarity and redundancy are exploited by applying the low-dimensional manifold model (LDMM). The basic assumption of the LDMM is that the image patches sample a manifold whose intrinsic …	Article	NO	N/A	FALSE
WoS	Wu, Guangjun; Yun, Xiaochun; Wang, Shupeng; Fu, Ge; Li, Chao; Liu, Yong; Li, Binbin; Wang, Yong; Zhao, Zhihui	Accelerating Real-Time Tracking Applications over Big Data Stream with Constrained Space	2019	DATABASE SYSTEMS FOR ADVANCED APPLICATIONS (DASFAA 2019), PT I	10.1007/978-3-030-18576-3_1	Existing approaches are insufficient to provide real-time results for tracking applications against big and fast data streams. In this paper, we leverage freshness sensitive properties of tracking applications and propose an approximate query answering approach, called FS-Sketch, to accelerating real-time temporal queries over big data streams. FS-Sketch constructs its sketch over high-speed data…	Proceedings Paper	NO	N/A	FALSE
WoS	Momcheva, Ivelina G.	Working with the Hubble Space Telescope Public Data on Amazon Web Services	2019	ASTRONOMICAL DATA ANALYSIS SOFTWARE AND SYSTEMS XXVIII		In May 2018 STScI announced that 110 TB of archival observations from the Hubble Space Telescope are available in cloud storage on Amazon Web Services. This tutorial provides an introduction to accessing this dataset and to AWS cloud computing in general for users who have not previously used cloud resources. We demonstrate how to access the Hubble Public Dataset on AWS in order to carry out a va…	Proceedings Paper	NO	N/A	FALSE
WoS	Chen, Xueyi; Shen, Liming; Sha, Ziqi; Liu, Richen; Chen, Siming; Ji, Genlin; Tan, Chao	A Survey of Multi-Space Techniques in Spatio-Temporal Simulation Data Visualization	2019	VISUAL INFORMATICS	10.1016/j.visinf.2019.08.002	The widespread use of numerical simulations in different scientific domains provides a variety of research opportunities. They often output a great deal of spatio-temporal simulation data, which are traditionally characterized as single-run, multi-run, multi-variate, multi-modal and multi-dimensional. From the perspective of data exploration and analysis, we noticed that many works focusing on sp…	Article	NO	N/A	FALSE
WoS	Delasalles, Edouard; Ziat, Ali; Denoyer, Ludovic; Gallinari, Patrick	Spatio-temporal neural networks for space-time data modeling and relation discovery	2019	KNOWLEDGE AND INFORMATION SYSTEMS	10.1007/s10115-018-1291-x	We introduce a dynamical spatio-temporal model formalized as a recurrent neural network for modeling time series of spatial processes, i.e., series of observations sharing temporal and spatial dependencies. The model learns these dependencies through a structured latent dynamical component, while a decoder predicts the observations from the latent representations. We consider several variants of …	Article	NO	N/A	FALSE
WoS	Zhan, Panpan; He, Xiongwen; Liu, ZhiGang; Qi, Zheng; Gu, Ming; Zhang, Cuitao; Yan, Dong	Research for Data Communications Based on IPv6 in Integrated Space-Ground Network	2019	WIRELESS AND SATELLITE SYSTEMS, PT I	10.1007/978-3-030-19153-5_40	The integrated space-ground network and its architecture are the focus and difficulty in research. Aiming at the problems of the incompatibility between satellite networks, satellite networks and ground networks, and the insufficiency of space network address resources, we propose an integrated space-ground network architecture based on the next generation Internet protocol IPv6. It combines the …	Proceedings Paper	NO	N/A	FALSE
WoS	Hu, Ying; Sinnott, Richard O.	Big Data Analytics Exploration of Green Space and Mental Health in Melbourne	2019	2019 19TH IEEE/ACM INTERNATIONAL SYMPOSIUM ON CLUSTER, CLOUD AND GRID COMPUTING (CCGRID)	10.1109/CCGRID.2019.00083	Numerous researchers have shown that urban green space, e.g. parks and gardens, is positively associated with health and general well-being. However, these works arc typically based on surveys that have many limitations related to the sample size and the questionnaire design. Social media offers the possibility to systematically assess how human emotion is impacted by access to green space at a f…	Proceedings Paper	NO	N/A	FALSE
WoS	Lu, Wanjie; Xu, Qing; Lan, Chaozhen	SOOCP: A Platform for Data and Analysis of Space Object Optical Characteristic	2019	INFORMATION	10.3390/info10100296	With the advancement of various technologies, the research and application of space object optical characteristic (SOOC), one of the main characteristics of space objects, are faced with new challenges. Current diverse structures of massive SOOC data cannot be stored and retrieved effectively. Moreover, SOOC processing and application platforms are inconvenient to build and deploy, while research…	Article	NO	N/A	FALSE
WoS	Andrianov, A. S.; Guirin, I. A.; Kostenko, V., I; Zharov, V. E.; Rudnitsky, A. G.; Likhachev, S. F.; Ladygin, V. A.; Shatskaya, M., V	ASC Correlator and Astro Space Locator Software: Data Processing in Radioastron Mission	2019	ASTRONOMICAL DATA ANALYSIS SOFTWARE AND SYSTEMS XXVI		The Radioastron space mission is the unique project of Russian Space Agency (Roscosmos) and Russian Academy of Sciences to investigate the Universe by means of VLBI implementation with Spektr-R space satellite. Spektr-R onboard 10-m radio telescope has been operating since 15 November, 2011 as the Space element of the space-ground interferometer at the orbit with its apogee up to 350000 km. The f…	Proceedings Paper	NO	N/A	FALSE
WoS	Di Palma, Luciano; Diao, Yanlei; Liu, Anna	A Factorized Version Space Algorithm for Human-In-the-Loop Data Exploration	2019	2019 19TH IEEE INTERNATIONAL CONFERENCE ON DATA MINING (ICDM 2019)	10.1109/ICDM.2019.00117	While active learning (AL) has been recently applied to help the user explore a large database to retrieve data instances of interest, existing methods often require a large number of instances to be labeled in order to achieve good accuracy. To address this slow convergence problem, our work augments version space-based AL algorithms, which have strong theoretical results on convergence but are …	Proceedings Paper	NO	N/A	FALSE
WoS	Shatskaya, M., V; Abramov, A. A.; Fedorov, N. A.; Likhachev, S. F.; Seliverstov, S., I; Sichev, D. A.	IT Support of Space-VLBI Projects: Storage and Processing of Big Data Volume	2019	ASTRONOMICAL DATA ANALYSIS SOFTWARE AND SYSTEMS XXVI		IT support of two VLBI projects are described: currently running Radioastron project and future Millimetron project. Radioastron - is the international project led by the Astro Space Center of Lebedev Physical Institute, Moscow, Russian Federation. 10 m Space Radio Telescope is the main payload of Spektr-R spacecraft. The project goal is to create together with a ground based radio telescopes the…	Proceedings Paper	NO	N/A	FALSE
WoS	Nejatian, Samad; Rezaie, Vahideh; Parvin, Hamid; Pirbonyeh, Mohamadamin; Bagherifard, Karamolah; Yusof, Sharifah Kamilah Syed	An innovative linear unsupervised space adjustment by keeping low-level spatial data structure	2019	KNOWLEDGE AND INFORMATION SYSTEMS	10.1007/s10115-018-1216-8	A novel objective function has been introduced for solving the problem of space adjustment when supervisor is unavailable. In the introduced objective function, it has been tried to minimize the difference between distributions of the transformed original and test-data spaces. The local structural information presented in the original space is preserved by optimizing the mentioned objective funct…	Article	NO	N/A	FALSE
WoS	Daniil, Razdiakonov; Wohlgenannt, Gerhard; Pavlov, Dmitry; Emelyanov, Yury; Mouromtsev, Dmitry	A New Tool for Linked Data Visualization and Exploration in 3D/VR Space	2019	SEMANTIC WEB: ESWC 2019 SATELLITE EVENTS	10.1007/978-3-030-32327-1_33	Linked data and knowledge graphs have become widely used in the last years. As the interest in linked data and ontologies grows, so does the interest in means of studying, presenting, developing and storing ontologies. Here, we introduce a first version of novel tool for presenting and studying ontologies and linked data which visualizes the semantic graph structure in the natural form for humans…	Proceedings Paper	NO	N/A	FALSE
WoS	Jiang, Bin; Ren, Zheng	Geographic space as a living structure for predicting human activities using big data	2019	INTERNATIONAL JOURNAL OF GEOGRAPHICAL INFORMATION SCIENCE	10.1080/13658816.2018.1427754	Inspired by Christopher Alexander's conception of the world - space is not lifeless or neutral, but a living structure involving far more small things than large ones - a topological representation has been previously developed to characterize the living structure or the wholeness of geographic space. This paper further develops the topological representation and living structure for predicting h…	Article	NO	N/A	FALSE
WoS	Qiao, Mengling; Wang, Yandong; Wu, Shanmei; Luo, An; Ruan, Shisi; Gu, Yanyan	Fine-Grained Subjective Partitioning of Urban Space Using Human Interactions From Social Media Data	2019	IEEE ACCESS	10.1109/ACCESS.2019.2911664	Fine-grained subjective partitioning of urban space using human activity flows reveals actual human activity spaces with high resolution, which has great implications for the development and validation of planning strategies. This paper presents a new method for fine-grained subjective partitioning of urban space based on the combination of network analysis and human interactions from social medi…	Article	NO	N/A	FALSE
WoS	Hayashi, Teruaki; Ohsawa, Yukio	Matrix-Based Method for Inferring Elements in Data Attributes Using a Vector Space Model	2019	INFORMATION	10.3390/info10030107	This article addresses the task of inferring elements in the attributes of data. Extracting data related to our interests is a challenging task. Although data on the web can be accessed through free text queries, it is difficult to obtain results that accurately correspond to user intentions because users might not express their objects of interest using exact terms (variables, outlines of data, …	Article	NO	N/A	FALSE
WoS	Nikoloski, Stevanche; Kocev, Dragi; Dzeroski, Saso	Data-Driven Structuring of the Output Space Improves the Performance of Multi-Target Regressors	2019	IEEE ACCESS	10.1109/ACCESS.2019.2945084	The task of multi-target regression (MTR) is concerned with learning predictive models capable of predicting multiple target variables simultaneously. MTR has attracted an increasing attention within research community in recent years, yielding a variety of methods. The methods can be divided into two main groups: problem transformation and problem adaptation. The former transform a MTR problem i…	Article	NO	N/A	FALSE
WoS	Golubtsov, Peter	Information Spaces for Big Data Processing: Unification and Parallelization of Sequential Information Accumulation Procedures	2019	2019 IEEE 21ST CONFERENCE ON BUSINESS INFORMATICS (CBI), VOL 1	10.1109/CBI.2019.00031	In large-scale research, data are usually collected on many sites, have a huge volume, and new data are constantly generated. Since it is often impossible to collect all the relevant data on a single computer, much attention is paid to the algorithms that provide sequential or parallel accumulation of information and do not need to store all the original data. As an example of information accumul…	Proceedings Paper	NO	N/A	FALSE
WoS	Song, Lei; Liang, Haoran; Zheng, Taisheng	Real-time anomaly detection method for space imager streaming data based on HTM algorithm	2019	201919TH IEEE INTERNATIONAL SYMPOSIUM ON HIGH ASSURANCE SYSTEMS ENGINEERING (HASE 2019)	10.1109/HASE.2019.00015	Healthy operational status of space imager is important for the successful completion of space exploration tasks, and any abnormal event may lead to serious faults or disasters. Real-time anomaly detection is an important technique for finding abnormal parameters and potential faults of space equipment. The downlink data of space imager is streaming data that presents technique challenges and opp…	Proceedings Paper	NO	N/A	FALSE
WoS	Korde-Patel, Asmita; Barry, Richard K.; Mohsenin, Tinoosh	Application of Compressive Sensing to Gravitational Microlensing Data and Implications for Miniaturized Space Observatories	2019	ASTRONOMICAL DATA ANALYSIS SOFTWARE AND SYSTEMS XXVI		Compressive Sensing is a technique for simultaneous acquisition and compression of data that is sparse or can be made sparse in some domain. It is currently under intense development and has been profitably employed for industrial and medical applications. We here describe the use of this technique for the processing of astronomical data. We outline the procedure as applied to exoplanet gravitati…	Proceedings Paper	NO	N/A	FALSE
WoS	Hiroi, Kei; Murakami, Daisuke; Kurata, Kazumi; Tashiro, Takashi; Shinoda, Yoichi	Data Assimilation Approach for Flood Level Estimation using State Space Model for Urban Internal Flooding	2019	2019 INTERNATIONAL CONFERENCE ON INFORMATION AND COMMUNICATION TECHNOLOGIES FOR DISASTER MANAGEMENT (ICT-DM 2019)		This paper proposes a method for estimating flood levels by data assimilation using a state space model to determine the spatial-temporal flood expansion process. The method incorporates flood simulation values to analyze the causal relationship with observation data of river water levels. First, we simulate flood scenarios using a flood simulator with various precipitation patterns to construct …	Proceedings Paper	NO	N/A	FALSE
WoS	Charitos, Dimitris; Theona, Iouliani; Papageorgopoulou, Penny; Psaltis, Antonios; Korosidis, Antonios; Delinikolas, Dimitris; Drymonitis, Alexandros; Arsenopoulou, Natalia; Rizopoulos, Charalampos	ATHsENSe: An Experiment in Translating Urban Data to Multisensory Immersive Artistic Experiences in Public Space	2019	AMBIENT INTELLIGENCE (AMI 2019)	10.1007/978-3-030-34255-5_19	This paper presents ATHsENSe, a multisensory interactive installation art project employing ubiquitous computing technologies, various sensors, virtual reality interfaces, multi-channel audio displays and interactive light structures. The project explores the concept of a smart city, through creatively translating the urban data produced by the environment of Athens and by its citizens. ATHsENSe …	Proceedings Paper	NO	N/A	FALSE
WoS	Liu, Xianfeng; Yang, Lei; Fan, Chengguang; Wu, Shuai; Guo, Jianming; Chen, Quan	Towards High Energy Efficiency Contact Plan Design in Collaborative Data Offloading in Space Information Network	2019	WIRELESS AND SATELLITE SYSTEMS, PT I	10.1007/978-3-030-19153-5_43	Space information network (SIN) consisting of communication satellites plays an important role in information acquisition and transmission. An increasing volume of data produced by different space missions is forwarded by satellites to ground stations (GSs), which leads to satellites that are responsible for forwarding being overload and data cannot be timely downloaded to GS. Moreover the dynami…	Proceedings Paper	NO	N/A	FALSE
WoS	Ullah, Hidayat; Wan, Wanggen; Haidery, Saqib Ali; Khan, Naimat Ullah; Ebrahimpour, Zeinab; Luo, Tianhang	Analyzing the Spatiotemporal Patterns in Green Spaces for Urban Studies Using Location-Based Social Media Data	2019	ISPRS INTERNATIONAL JOURNAL OF GEO-INFORMATION	10.3390/ijgi8110506	Green parks are vital public spaces and play a major role in urban living and well-being. Research on the attractiveness of green parks often relies on traditional techniques, such as questionnaires and in-situ surveys, but these methods are typically insignificant in scale, time-consuming, and expensive, with less transferable results and only site-specific outcomes. This article presents an inv…	Article	NO	N/A	FALSE
WoS	Cui, Tiejun; Li, Shasha	Research on Complex Structures in Space Fault Network for Fault Data Mining in System Fault Evolution Process	2019	IEEE ACCESS	10.1109/ACCESS.2019.2937641	To study the system fault evolution process, and mine the relationships among the fault data, fault factors and fault events, we propose the theory of space fault network. The paper is composed of three parts. In the first part, the shortcomings of the existing studies on unidirectional ring in space fault network are discussed, and three new network description forms of typical unidirectional ri…	Article	NO	N/A	FALSE
WoS	Ishikawa, Hiroshi; Kato, Daiju; Endo, Masaki; Hirota, Masaharu	Applications of Generalized Difference Method for Hypothesis Generation to Social Big Data in Concept and Real Spaces	2019	11TH INTERNATIONAL CONFERENCE ON MANAGEMENT OF DIGITAL ECOSYSTEMS (MEDES)	10.1145/3297662.3365822	Analytic methodology as to generation of integrated hypotheses is necessary for applications involving different sources of social big data. In this paper, first, we introduce an abstract data model for integrating data management and data mining by using mathematical concepts of families, collections of sets to facilitate reproducibility and accountability required for social big data applicatio…	Proceedings Paper	NO	N/A	FALSE
WoS	Qi, Bo; Zhang, Peng; Rong, Zhihai; Wang, Jianyi; Li, Chengrong; Chen, Jinxiang	Rapid Transformer Health State Recognition Through Canopy Cluster-Merging of Dissolved Gas Data in High-Dimensional Space	2019	IEEE ACCESS	10.1109/ACCESS.2019.2928628	Dissolved gases in oil are major parameters for assessing the health state of power transformers. Recognizing that the existing state recognition methods are often restrained by data fluctuation and usually require greater computational load, this paper proposes a rapid transformer health state recognition method through Canopy cluster-merging of dissolved gas data in high-dimensional space. Foll…	Article	NO	N/A	FALSE
WoS	Schimanke, Florian; Mertens, Robert; Huck, Bettina Sophie	Retrieval of Relevant Data for Measuring the Impact of Spaced-Repetition Algorithms on the Learning Success in Mobile Learning Games	2019	2019 IEEE INTERNATIONAL SYMPOSIUM ON MULTIMEDIA (ISM 2019)	10.1109/ISM46123.2019.00063	This paper presents an approach on how to retrieve relevant data from a huge set of game-data in order to find evidence for the impact of using spaced-repetition algorithms on the learning success in a mobile learning game. After having collected approximately 12 million sets of playing data, the database needs to be preprocessed before analyzing it in order to filter out any data that is irrelev…	Proceedings Paper	NO	N/A	FALSE
WoS	Zhang, Fayong; Li, Caixian; Yang, Yunling	RETRACTED: The application researches of visualized data mining technique in urban underground space based on GIS (Retracted article. See DEC, 2022)	2019	CLUSTER COMPUTING-THE JOURNAL OF NETWORKS SOFTWARE TOOLS AND APPLICATIONS	10.1007/s10586-018-2423-5	This article conducted researches of city ground spatial data mining system based on GIS, including several critical algorithms, technologies, and design approaches. Breaking through GIS technology and spatial data model, it proposed a kind of support vector machines mining method which was based on CBR case study undertaking previews and space fields differentiation. By the simulation of compari…	Article; Retracted Publication	NO	N/A	FALSE
WoS	Lee, Minseok; An, Jihoon; Lee, Younghee	Missing-Value Imputation of Continuous Missing Based on Deep Imputation Network Using Correlations among Multiple IoT Data Streams in a Smart Space	2019	IEICE TRANSACTIONS ON INFORMATION AND SYSTEMS	10.1587/transinf.2018EDP7257	Data generated from the Internet of Things (IoT) devices in smart spaces are utilized in a variety of fields such as context recognition, service recommendation, and anomaly detection. However, the missing values in the data streams of the IoT devices remain a challenging problem owing to various missing patterns and heterogeneous data types from many different data streams. In this regard, while…	Article	NO	N/A	FALSE
scopus	Xing W., Elhabian S.Y., Keshavarzzadeh V., Kirby R.M.	Shared-Gaussian process: Learning interpretable shared hidden structure across data spaces for design space analysis and exploration	2020	Journal of Mechanical Design, Transactions of the ASME	10.1115/1.4046074	An industrial design process is often highly iterative. With unclear relationships between the quantity of interest (QoI) trade-offs and the design solution, the definition of the cost function usually undergoes several modifications that mandate a continued interaction between the designer and the client to encode all design and mission requirements into an optimization-friendly mathematical for…	Article	NO	N/A	FALSE
scopus	Lima M.M., Emerick A.A., Ortiz C.E.P.	Data-space inversion with ensemble smoother	2020	Computational Geosciences	10.1007/s10596-020-09933-w	Reservoir engineers use large-scale numerical models to predict the production performance in oil and gas fields. However, these models are constructed based on scarce and often inaccurate data, making their predictions highly uncertain. On the other hand, measurements of pressure and flow rates are constantly collected during the operation of the field. The assimilation of these data into the re…	Article	NO	N/A	FALSE
scopus	Jiang S., Sun W., Durlofsky L.J.	A data-space inversion procedure for well control optimization and closed-loop reservoir management	2020	Computational Geosciences	10.1007/s10596-019-09853-4	Data-space inversion (DSI) methods provide posterior (history-matched) predictions for quantities of interest, along with uncertainty quantification, without constructing posterior models. Rather, predictions are generated directly from a large set of prior model simulations and observed data. In this work, we develop a data-space inversion with variable control (DSIVC) procedure that enables for…	Article	NO	N/A	FALSE
scopus	Caldwell S.A.M., Garnock-Jones T.O.N.Y., Felleisen M.	Typed dataspace actors	2020	Journal of Functional Programming	10.1017/S0956796820000246	Actors collaborate via message exchanges to reach a common goal. Experience has shown, however, that pure message-based communication is limiting and forces developers to use design patterns. The recently introduced dataspace actor model borrows ideas from the tuple space realm. It offers a tightly controlled, shared storage facility for groups of actors. In this model, actors assert facts that t…	Article	NO	N/A	FALSE
scopus	Khosravy M., Nakamura K., Nitta N., Babaguchi N.	Deep Face Recognizer Privacy Attack: Model Inversion Initialization by a Deep Generative Adversarial Data Space Discriminator	2020	2020 Asia-Pacific Signal and Information Processing Association Annual Summit and Conference, APSIPA ASC 2020 - Proceedings		A variety of Machine Learning (ML) applications involve data of privacy-sensitive content. Face recognizer is one of them which due to training by user identities face images, it is inherent to user face image as a critical biometric data. A face recognition system can be subject to privacy attacks even though it deploys a complex model structure like a deeplearning-based one. Because as the ML m…	Conference Paper	NO	N/A	FALSE
scopus	Rajasekaran P., Crane S., Gens D., Na Y., Volckaert S., Franz M.	CoDaRR: Continuous Data Space Randomization against Data-Only Attacks	2020	Proceedings of the 15th ACM Asia Conference on Computer and Communications Security, ASIA CCS 2020	10.1145/3320269.3384757	The widespread deployment of exploit mitigations such as CFI and shadow stacks are making code-reuse attacks increasingly difficult. This has forced adversaries to consider data-only attacks against which the venerable ASLR remains the primary deployed defense.Data-Space Randomization (DSR) techniques raise the bar against data-only attacks by making it harder for adversaries to inject malicious …	Conference Paper	NO	N/A	FALSE
scopus	Azmi M., Berrado A.	Rcar framework: Building a regularized class association rules model in a categorical data space	2020	ACM International Conference Proceeding Series	10.1145/3419604.3419762	Regularized Class Association Rules (RCAR) is an algorithm which produces rules based classifier in a categorical data space. The main goal of RCAR algorithm is to build classifiers which are as accurate as the state of the art algorithms while improving the interpretability and allowing end-users to maintain and understand its outcome easily and without statistical modeling background. In this w…	Conference Paper	NO	N/A	FALSE
scopus	Lal N., Singh M., Pandey S., Solanki A.	A proposed ranked clustering approach for unstructured data from dataspace using VSM	2020	Proceedings - 2020 20th International Conference on Computational Science and Its Applications, ICCSA 2020	10.1109/ICCSA50381.2020.00024	Now a day's huge amount of data is available in an unstructured format, users need useful information related to query or phrase that has been written in search engines. Search engine rank and indexed the data as per the nature of data and documents like structure (SQL data), unstructured (e-books, PPT, text, Streamed Data, songs, movies, research data), or semi-structured (XML). Indexing and ran…	Conference Paper	NO	N/A	FALSE
scopus	Cordeil M., Bach B., Cunningham A., Montoya B., Smith R.T., Thomas B.H., Dwyer T.	Embodied Axes: Tangible, Actuated Interaction for 3D Augmented Reality Data Spaces	2020	Conference on Human Factors in Computing Systems - Proceedings	10.1145/3313831.3376613	We present Embodied Axes, a controller which supports selection operations for 3D imagery and data visualisations in Augmented Reality. The device is an embodied representation of a 3D data space - each of its three orthogonal arms corresponds to a data axis or domain specific frame of reference. Each axis is composed of a pair of tangible, actuated range sliders for precise data selection, and r…	Conference Paper	NO	N/A	FALSE
scopus	Gadylshin K., Cheverda V.	Multiparameter data-space reflectivity full waveform inversion in complex geology	2020	Saint Petersburg 2020 - Geosciences: Converting Knowledge into Resources		A reliable numerical method to solve inverse dynamic problem for elastic waves equation is proposed. This method is based on nonlinear least-squares formulation which is widely known as Full Waveform Inversion (FWI). The key issue on this way is correct reconstruction of macrovelocity component of the model with input seismic data without time frequencies less than 5-7Hz and reasonable source–rec…	Conference Paper	NO	N/A	FALSE
scopus	Watson R., Gross J., Taylor C., Leishman R.	Uncertainty model estimation in an augmented data space for robust state estimation	2020	Proceedings of the 33rd International Technical Meeting of the Satellite Division of the Institute of Navigation, ION GNSS+ 2020		[No abstract available]	Conference Paper	NO	N/A	FALSE
scopus	Watson R.M., Gross J.N., Taylor C.N., Leishman R.C.	Uncertainty model estimation in an augmented data space for robust state estimation	2020	Proceedings of the 33rd International Technical Meeting of the Satellite Division of the Institute of Navigation, ION GNSS+ 2020	10.33012/2020.17560	The requirement to generate robust robotic platforms is a critical enabling step to allow such platforms to permeate safety-critical applications (i.e., the localization of autonomous platforms in urban environments). One of the primary components of such a robotic platform is the state estimation engine, which enables the platform to reason about itself and the environment based upon sensor read…	Conference Paper	NO	N/A	FALSE
scopus	Gorokhovatskyi V., Tvoroshenko I.	Image classification based on the Kohonen network and the data space modification	2020	CEUR Workshop Proceedings		In this paper, we propose the solution of visual objects recognition in computer vision problems using the classification of descriptors of image keypoints based on the training of Kohonen neural network on the description data of etalon images. According to the results of training within the set of etalons, the image classification method has been improved by defining a specific data space in th…	Conference Paper	NO	N/A	FALSE
WoS	Khosravy, Mahdi; Nakamura, Kazuaki; Nitta, Naoko; Babaguchi, Noboru	Deep Face Recognizer Privacy Attack: Model Inversion Initialization by a Deep Generative Adversarial Data Space Discriminator	2020	2020 ASIA-PACIFIC SIGNAL AND INFORMATION PROCESSING ASSOCIATION ANNUAL SUMMIT AND CONFERENCE (APSIPA ASC)		A variety of Machine Learning (ML) applications involve data of privacy-sensitive content. Face recognizer is one of them which due to training by user identities face images, it is inherent to user face image as a critical biometric data. A face recognition system can be subject to privacy attacks even though it deploys a complex model structure like a deep-learning-based one. Because as the ML …	Proceedings Paper	NO	N/A	FALSE
WoS	Datcu, Mihai; Le Moigne, Jacqueline; Loekken, Sveinung; Soille, Pierre; Xia, Gui-Song	Special Issue on Big Data From Space	2020	IEEE TRANSACTIONS ON BIG DATA	10.1109/TBDATA.2020.3015536		Editorial Material	NO	N/A	FALSE
WoS	Coluccia, Giulio; Lastri, Cinzia; Guzzi, Donatella; Magli, Enrico; Nardino, Vanni; Palombi, Lorenzo; Pippi, Ivan; Raimondi, Valentina; Ravazzi, Chiara; Garoi, Florin; Coltuc, Daniela; Vitulli, Raffaele; Marchi, Alessandro Zuccaro	Optical Compressive Imaging Technologies for Space Big Data	2020	IEEE TRANSACTIONS ON BIG DATA	10.1109/TBDATA.2019.2907135	The increasing amount of data generated by space applications poses several challenges due to limited resources available onboard: power, memory, computation, data rate. In this paper, we propose Compressed Sensing (CS) as the key tool to face those challenges via compressive imaging. This signal processing technique, only recently applied to space applications, dramatically simplifies the image …	Article	NO	N/A	FALSE
WoS	Gupta, Peeyush; Carey, Michael J.; Mehrotra, Sharad; Yus, Roberto	SmartBench: A Benchmark For Data Management In Smart Spaces	2020	PROCEEDINGS OF THE VLDB ENDOWMENT	10.14778/3407790.3407791	This paper proposes SmartBench, a benchmark focusing on queries resulting from (near) real-time applications and longer-term analysis of IoT data. SmartBench, derived from a deployed smart building monitoring system, is comprised of: 1) An extensible schema that captures the fundamentals of an IoT smart space; 2) A set of representative queries focusing on analytical tasks; and 3) A data generati…	Article	NO	N/A	FALSE
WoS	May, Alexander	Solving subset sum with small space - Handling cryptanalytic Big Data	2020	IT-INFORMATION TECHNOLOGY	10.1515/itit-2019-0038	Big Data applications are characterized by processing an amount of data too huge to be stored. Cryptographic protocols are by construction supposed to define huge data spaces that cannot be handled by any attacker. Nevertheless, the task of protocol cryptanalysis is to properly select cryptographic parameter lengths that guarantee both efficiency and security. This requires to break cryptographic…	Article	NO	N/A	FALSE
WoS	Sanjuan-Contreras, Carlos E.; Gutierrez Retamal, Gilberto; Martinez-Prieto, Miguel A.; Seco, Diego	cBiK: A Space-Efficient Data Structure for Spatial Keyword Queries	2020	IEEE ACCESS	10.1109/ACCESS.2020.2997258	A vast amount of geo-referenced data is being generated by mobile devices and other sensors increasing the importance of spatio-textual analyses on such data. Due to the large volume of data, the use of indexes to speed up the queries that facilitate such analyses is imperative. Many disk resident indexes have been proposed for different types of spatial keyword queries, but their efficiency is h…	Article	NO	N/A	FALSE
WoS	Liu, Dongge; Wang, Tao; Li, Xiaojuan; Ni, Yeqing; Li, Yanping; Jin, Zhao	A Multiresolution Vector Data Compression Algorithm Based on Space Division	2020	ISPRS INTERNATIONAL JOURNAL OF GEO-INFORMATION	10.3390/ijgi9120721	Vector data compression can significantly improve efficiency of geospatial data management, visualization and data transmission over internet. Existing compression methods are either based on information theory for lossless compression mainly or based on map generalization methods for lossy compression. Coordinate values of vector spatial data are mostly represented using floating-point type in w…	Article	NO	N/A	FALSE
WoS	Janecek, J.; Perfilieva, I	Three methods of data analysis in a space with closeness	2020	DEVELOPMENTS OF ARTIFICIAL INTELLIGENCE TECHNOLOGIES IN COMPUTATION AND ROBOTICS		Three techniques of data analysis are examined: dimensionality reduction, locally linear embedding and the F-transform. We show that all of them can be connected using the notion of a fuzzy partition and the corresponding construction of a non-local Laplace operator. The article is endowed with results of two comprehensible numerical experiments that compare achieved outputs. An important conclus…	Proceedings Paper	NO	N/A	FALSE
WoS	Tekinerdogan, Bedir; Acar, Bedia; Cabioglu, Cagri; Savas, Damla; Vuran, Nebi; Tekdal, Senol; Gursoy, Umit	Exploration of Data Analytics for Ground Segment in Space Systems	2020	BUSINESS MODELING AND SOFTWARE DESIGN, BMSD 2020	10.1007/978-3-030-52306-0_25	Space systems have to deal with massive spatio-temporal Earth and Space observation data collected by space-borne and ground-based sensors. Despite the data latency in communications, data is collected at enormous rates, and a sophisticated network of ground stations is set up to collect and archive telemetry data. The data that is received at the ground segment can be made available to the end-u…	Proceedings Paper	NO	N/A	FALSE
WoS	Lamb, David S.; Downs, Joni; Reader, Steven	Space-Time Hierarchical Clustering for Identifying Clusters in Spatiotemporal Point Data	2020	ISPRS INTERNATIONAL JOURNAL OF GEO-INFORMATION	10.3390/ijgi9020085	Finding clusters of events is an important task in many spatial analyses. Both confirmatory and exploratory methods exist to accomplish this. Traditional statistical techniques are viewed as confirmatory, or observational, in that researchers are confirming an a priori hypothesis. These methods often fail when applied to newer types of data like moving object data and big data. Moving object data…	Article	NO	N/A	FALSE
WoS	Slavic, Giulia; Campo, Damian; Baydoun, Mohamad; Marin, Pablo; Martin, David; Marcenaro, Lucio; Regazzoni, Carlo	Anomaly Detection in Video Data Based on Probabilistic Latent Space Models	2020	2020 IEEE INTERNATIONAL CONFERENCE ON EVOLVING AND ADAPTIVE INTELLIGENT SYSTEMS (EAIS)		This paper proposes a method for detecting anomalies in video data. A Variational Autoencoder (VAE) is used for reducing the dimensionality of video frames, generating latent space information that is comparable to low-dimensional sensory data (e.g., positioning, steering angle), making feasible the development of a consistent multi-modal architecture for autonomous vehicles. An Adapted Markov Ju…	Proceedings Paper	NO	N/A	FALSE
WoS	Fan, Ju; Chen, Junyou; Liu, Tongyu; Shen, Yuwei; Li, Guoliang; Du, Xiaoyong	Relational Data Synthesis using Generative Adversarial Networks: A Design Space Exploration	2020	PROCEEDINGS OF THE VLDB ENDOWMENT	10.14778/3407790.3407802	The proliferation of big data has brought an urgent demand for privacy-preserving data publishing. Traditional solutions to this demand have limitations on effectively balancing the tradeoff between privacy and utility of the released data. Thus, the database community and machine learning community have recently studied a new problem of relational data synthesis using generative adversarial netw…	Article	NO	N/A	FALSE
WoS	Garlinska, Magdalena; Pregowska, Agnieszka; Masztalerz, Karol; Osial, Magdalena	From Mirrors to Free-Space Optical Communication-Historical Aspects in Data Transmission	2020	FUTURE INTERNET	10.3390/fi12110179	Fast communication is of high importance. Recently, increased data demand and crowded radio frequency spectrum have become crucial issues. Free-Space Optical Communication (FSOC) has diametrically changed the way people exchange information. As an alternative to wire communication systems, it allows efficient voice, video, and data transmission using a medium like air. Due to its large bandwidth,…	Review	NO	N/A	FALSE
WoS	Al-Nofaie, Safia Meteb Awad; Gutub, Adnan Abdul-Aziz	Utilizing pseudo-spaces to improve Arabic text steganography for multimedia data communications	2020	MULTIMEDIA TOOLS AND APPLICATIONS	10.1007/s11042-019-08025-x	Steganography is used for multimedia data security. It is a process of hiding the data within multimedia communication between the parties embedding the secret data inside a carrier file to be protected during its transmission. The research focus is on hiding within Arabic text steganography as a current challenging research area. The work innovation is utilizing text pseudo-spaces characters for…	Article	NO	N/A	FALSE
WoS	Gong, Lunsheng; Jin, Meihan; Liu, Qiang; Gong, Yongxi; Liu, Yu	Identifying Urban Residents' Activity Space at Multiple Geographic Scales Using Mobile Phone Data	2020	ISPRS INTERNATIONAL JOURNAL OF GEO-INFORMATION	10.3390/ijgi9040241	Residents' activity space reflects multiple aspects of human life related to space, time, and type of activity. How to measure the activity space at multiple geographic scales remains a problem to be solved. Recently, the emergence of big data such as mobile phone data and point of interest data has brought access to massive geo-tagged datasets to identify human activity at multiple geographic sc…	Article	NO	N/A	FALSE
WoS	Du, Xian; Yan, Jingyang; Ma, Rui	Fault Classification of Nonlinear Small Sample Data through Feature Sub-Space Neighbor Vote	2020	ELECTRONICS	10.3390/electronics9111952	The fault classification of a small sample of high dimension is challenging, especially for a nonlinear and non-Gaussian manufacturing process. In this paper, a similarity-based feature selection and sub-space neighbor vote method is proposed to solve this problem. To capture the dynamics, nonlinearity, and non-Gaussianity in the irregular time series data, high order spectral features, and fract…	Article	NO	N/A	FALSE
WoS	Meijers, Martijn; van Oosterom, Peter; Driel, Mattijs; Suba, Radan	Web-based dissemination of continuously generalized space-scale cube data for smooth user interaction	2020	INTERNATIONAL JOURNAL OF CARTOGRAPHY	10.1080/23729333.2019.1705144	The Space-Scale Cube (SSC) model stores the result of a generalization process, that supports smooth scale transitions for map objects. The third dimension is used to describe geometrically the smooth transitions between objects at different levels of detail. Often-used map generalization operators fit in this SSC model. The 3D SSC model to derive 2D maps can be used in a mobile web client, where…	Article	NO	N/A	FALSE
WoS	Zhang, Chao; Wang, Xianwei; Ma, Zhongjing	RETRACTED: Free Parking Space Prediction and Reliability Analysis Based on Big Data Analysis (Retracted Article)	2020	IEEE ACCESS	10.1109/ACCESS.2020.2986056	The number of free parking spaces (FPSs) is highly dynamic and stochastic, calling for a parking guidance model that enables the driver to find the right parking lot. This paper explores the distribution of FPSs number in parking lots, predicts the number of FPSs, and proposes a parking guidance model with a solving algorithm. Firstly, the number of FPSs from several parking lots was subjected to…	Article; Retracted Publication	NO	N/A	FALSE
WoS	Berger, Victor; Sebag, Michele	From Abstract Items to Latent Spaces to Observed Data and Back: Compositional Variational Auto-Encoder	2020	MACHINE LEARNING AND KNOWLEDGE DISCOVERY IN DATABASES, ECML PKDD 2019, PT I	10.1007/978-3-030-46150-8_17	Conditional Generative Models are now acknowledged an essential tool in Machine Learning. This paper focuses on their control. While many approaches aim at disentangling the data through the coordinate-wise control of their latent representations, another direction is explored in this paper. The proposed CompVAE handles data with a natural multi-ensemblist structure (i.e. that can naturally be de…	Proceedings Paper	NO	N/A	FALSE
WoS	Annaqeeb, Masab Khalid; Markovic, Romana; Novakovic, Vojislav; Azar, Elie	Non-Intrusive Data Monitoring and Analysis of Occupant Energy-Use Behaviors in Shared Office Spaces	2020	IEEE ACCESS	10.1109/ACCESS.2020.3012905	A non-intrusive data collection framework is developed to analyze the desk-level occupancy and energy use patterns of occupants in shared office spaces. The framework addresses the limitations of previous studies in the literature, which either lacked the granularity to study individual occupants' behaviors or relied on data from complex Building Management Systems (BMS). The framework is applied…	Article	NO	N/A	FALSE
WoS	Lu, Wanjie; Xu, Qing; Lan, Chaozhen	SOOCP: A Platform for Data and Analysis of Space Object Optical Characteristic (vol 10, 296, 2019)	2020	INFORMATION	10.3390/info11030139		Correction	NO	N/A	FALSE
WoS	Liu, Qi; Ullah, Hidayat; Wan, Wanggen; Peng, Zhangyou; Hou, Li; Rizvi, Sanam Shahla; Haidery, Saqib Ali; Qu, Tong; Muzahid, A. A. M.	Categorization of Green Spaces for a Sustainable Environment and Smart City Architecture by Utilizing Big Data	2020	ELECTRONICS	10.3390/electronics9061028	Urban green spaces promote outdoor activities and social interaction, which make a significant contribution to the health and well-being of residents. This study presents an approach that focuses on the real spatial and temporal behavior of park visitors in different categories of green parks. We used the large dataset available from the Chinese micro-blog Sina Weibo (often simply referred to as …	Article	NO	N/A	FALSE
WoS	Xie, Ang; Yin, Feng; Ai, Bo; Zhang, Sha; Cui, Shuguang	Learning While Tracking: A Practical System Based on Variational Gaussian Process State-Space Model and Smartphone Sensory Data	2020	PROCEEDINGS OF 2020 23RD INTERNATIONAL CONFERENCE ON INFORMATION FUSION (FUSION 2020)		We implement a wireless indoor tracking system based on the variational Gaussian process state-space model (GPSSM) with smartphone-collected WiFi received signal strength and inertial measurement unit readings. We adapt the existing variational GPSSM framework to wireless tracking scenarios, and provide a practical learning procedure for the variational GPSSM. The proposed system explores both th…	Proceedings Paper	NO	N/A	FALSE
WoS	Abugabah, Ahed; AlZubi, Ahmad Ali; Al-Obeidat, Feras; Alarifi, Abdulaziz; Alwadain, Ayed	Data mining techniques for analyzing healthcare conditions of urban space-person lung using meta-heuristic optimized neural networks	2020	CLUSTER COMPUTING-THE JOURNAL OF NETWORKS SOFTWARE TOOLS AND APPLICATIONS	10.1007/s10586-020-03127-w	Urban computing is one of the effective fields that have ability to collect the large volume of data, integrate and analyze the data in urban space. The urban space faces several issues such as traffic congestion, more energy consumption, air pollution and so on. Among the several problems, air pollution is one of the major issues because it creates several health issues. So, this paper introduce…	Article	NO	N/A	FALSE
WoS	Hirsch, Vitali; Reimann, Peter; Mitschang, Bernhard	Exploiting Domain Knowledge to address Multi-Class Imbalance and a Heterogeneous Feature Space in Classification Tasks for Manufacturing Data	2020	PROCEEDINGS OF THE VLDB ENDOWMENT	10.14778/3415478.3415549	Classification techniques are increasingly adopted for quality control in manufacturing, e.g., to help domain experts identify the cause of quality issues of defective products. However, real-world data often imply a set of analytical challenges, which lead to a reduced classification performance. Major challenges are a high degree of multi-class imbalance within data and a heterogeneous feature …	Article	NO	N/A	FALSE
WoS	Barrios, Yubal; Sanchez, Antonio J.; Santos, Lucana; Sarmiento, Roberto	SHyLoC 2.0: A Versatile Hardware Solution for On-Board Data and Hyperspectral Image Compression on Future Space Missions	2020	IEEE ACCESS	10.1109/ACCESS.2020.2980767	In this paper, we present the design, implementation and results of a set of IP cores that perform on-board hyperspectral image compression according to the CCSDS 123.0-B-1 lossless standard, specifically designed to be suited for on-board systems and for any kind of hyperspectral sensor. As entropy coder, the sample-adaptive entropy coder defined in the 123.0-B-1 standard or the low-complexity b…	Article	NO	N/A	FALSE
WoS	Nose, Tsubasa; Kitamura, Koji; Ono, Mikiko; Nishida, Yoshifumi; Ohkura, Michiko	Data-driven child behavior prediction system based on posture database for fall accident prevention in a daily living space	2020	JOURNAL OF AMBIENT INTELLIGENCE AND HUMANIZED COMPUTING	10.1007/s12652-020-02097-6	Ten thousand children are admitted to emergency rooms due to accidents every year in Tokyo. The most frequent accident is a fall accident. Fall accidents may occur when climbing to a high place in a daily living space. Since injury prevention by human supervision does not work well, the World Health Organization recommends an environmental modification approach as an effective preventive counterm…	Article	NO	N/A	FALSE
WoS	Ma, Shuli; Du, Huiqian; Mei, Wenbo	Dynamic MR Image Reconstruction From Highly Undersampled (k, t)-Space Data Exploiting Low Tensor Train Rank and Sparse Prior	2020	IEEE ACCESS	10.1109/ACCESS.2020.2972316	Dynamic magnetic resonance imaging (dynamic MRI) is used to visualize living tissues and their changes over time. In this paper, we propose a new tensor-based dynamic MRI approach for reconstruction from highly undersampled (k, t)-space data, which combines low tensor train rankness and temporal sparsity constraints. Considering tensor train (TT) decomposition has superior performance in dealing …	Article	NO	N/A	FALSE
WoS	Maji, Suvrajit; Liao, Hstau; Dashti, Ali; Mashayekhi, Ghoncheh; Ourmazd, Abbas; Frank, Joachim	Propagation of Conformational Coordinates Across Angular Space in Mapping the Continuum of States from Cryo-EM Data by Manifold Embedding	2020	JOURNAL OF CHEMICAL INFORMATION AND MODELING	10.1021/acs.jcim.9b01115	Recent approaches to the study of biological molecules employ manifold learning to single-particle cryo-EM data sets to map the continuum of states of a molecule into a low-dimensional space spanned by eigenvectors or conformational coordinates. This is done separately for each projection direction (PD) on an angular grid. One important step in deriving a consolidated map of occupancies, from whi…	Article	NO	N/A	FALSE
WoS	Liu, Jinpei; Fang, Shu-Cherng; Chen, Huayou	Multiplicative data envelopment analysis cross-efficiency and stochastic weight space acceptability analysis for group decision making with interval multiplicative preference relations	2020	INFORMATION SCIENCES	10.1016/j.ins.2019.11.032	To deal with group decision making (GDM) with interval multiplicative preference relations (IMPRs), this paper proposes a novel method based on multiplicative data envelopment analysis (DEA) cross-efficiency and stochastic weight space acceptability analysis. We first develop a multiplicative DEA model to evaluate the relative efficiency of all alternatives of a given multiplicative preference re…	Article	NO	N/A	FALSE
WoS	Liu, Qi; Ullah, Hidayat; Wan, Wanggen; Peng, Zhangyou; Hou, Li; Qu, Tong; Haidery, Saqib Ali	Analysis of Green Spaces by Utilizing Big Data to Support Smart Cities and Environment: A Case Study About the City Center of Shanghai	2020	ISPRS INTERNATIONAL JOURNAL OF GEO-INFORMATION	10.3390/ijgi9060360	Green areas or parks are the best way to encourage people to take part in physical exercise. Traditional techniques of researching the attractiveness of green parks, such as surveys and questionnaires, are naturally time consuming and expensive, with less transferable outcomes and only site-specific findings. This research provides a factfinding study by means of location-based social network (LB…	Article	NO	N/A	FALSE
WoS	Machairas, Elias; Kranitis, Nektarios	A 13.3 Gbps 9/7M Discrete Wavelet Transform for CCSDS 122.0-B-1 Image Data Compression on a Space-Grade SRAM FPGA	2020	ELECTRONICS	10.3390/electronics9081234	Remote sensing is recognized as a cornerstone monitoring technology. The latest high-resolution and high-speed spaceborne imagers provide an explosive growth in data volume and instrument data rates in the range of several Gbps. This competes with the limited on-board storage resources and downlink bandwidth, making image data compression a mission-critical on-board processing task. The Consultat…	Article	NO	N/A	FALSE
WoS	Zhao, Pengfei; Guan, Hongzhi; Wang, Pengfei	Data-Driven Robust Optimal Allocation of Shared Parking Spaces Strategy Considering Uncertainty of Public Users and Owners Arrival and Departure: An Agent-Based Approach	2020	IEEE ACCESS	10.1109/ACCESS.2020.2969987	To alleviate the problem between parking demand and supply, as well as improving urban traffic environment, shared parking has attracted great interest among researchers, policymakers, and entrepreneurs. Naturally, it is a prerequisite of sharing private parking spaces with public users (P-users) that all of the owners (O-users) providing parking spaces have space to park whenever they come back,…	Article	NO	N/A	FALSE
IEEE	M. Khosravy; K. Nakamura; N. Nitta; N. Babaguchi	Deep Face Recognizer Privacy Attack: Model Inversion Initialization by a Deep Generative Adversarial Data Space Discriminator	2020	2020 Asia-Pacific Signal and Information Processing Association Annual Summit and Conference (APSIPA ASC)		A variety of Machine Learning (ML) applications involve data of privacy-sensitive content. Face recognizer is one of them which due to training by user identities face images, it is inherent to user face image as a critical biometric data. A face recognition system can be subject to privacy attacks even though it deploys a complex model structure like a deeplearning-based one. Because as the ML m…	IEEE Conferences	NO	N/A	FALSE
scopus	Forresi C., Gallinucci E., Golfarelli M., Hamadou H.B.	A dataspace-based framework for OLAP analyses in a high-variety multistore	2021	VLDB Journal	10.1007/s00778-021-00682-5	The success of NoSQL DBMSs has pushed the adoption of polyglot storage systems that take advantage of the best characteristics of different technologies and data models. While operational applications take great benefit from this choice, analytical applications suffer the absence of schema consistency, not only between different DBMSs but within a single NoSQL system as well. In this context, the…	Article	NO	N/A	FALSE
scopus	Roy S., Shit B., Sen S., Cortesi A.	Construction and distribution of materialized views in Non-binary data space	2021	Innovations in Systems and Software Engineering	10.1007/s11334-021-00404-8	Materialized views are heavily used to speed up the query response time of any data centric application. In the literature, the construction and dynamic maintenance of materialized views are carried out in a Binary Data Space where all attributes are given the same weight. Considering different weights may be particularly significant when similar queries are fired from multiple sites in a distrib…	Article	NO	N/A	FALSE
scopus	Xu K., Li M., Ji C., Liang S.	Data space joint inversion of ground and borehole magnetic data with fuzzy C-means clustering constraints [基于模糊C均值聚类约束的井-地磁法联合数据空间反演]	2021	Zhongguo Shiyou Daxue Xuebao (Ziran Kexue Ban)/Journal of China University of Petroleum (Edition of Natural Science)	10.3969/j.issn.1673-5005.2021.03.006	The number of boreholes is usually limited, and 3D magnetic data inversion is time consuming and suffers non-uniqueness problems. To address these problems, we present a data-space joint inversion of ground and borehole magnetic data with fuzzy C-means clustering constraints. First, we use the inversion method to improve the efficiency of the 3D inversion, then introduce the fuzzy C-means cluster…	Article	NO	N/A	FALSE
scopus	Wang L., Dong K., Li X., Dong X., Zhang X., Zhu Z., Wang Y., Zhang L.	Intelligent TCP Congestion Control Method for Virtual Data Space [面向虚拟数据空间的智能TCP拥塞控制算法]	2021	Hsi-An Chiao Tung Ta Hsueh/Journal of Xi'an Jiaotong University	10.7652/xjtuxb202105010	To optimize the transmission performance of virtual data space network, an intelligent TCP congestion control algorithm based on proximal policy optimization is proposed (TCP-PPO2). The TCP congestion control process is abstracted as a Markov decision process, which can be partially observed. In this process, an agent is constructed to interact with the network environment. The agent adjusts the …	Article	NO	N/A	FALSE
scopus	Wang L., Dong K., Dong X., Zhang X.	Lightweight secure transfer method for virtual data space [面向虚拟数据空间的轻量级安全传输方法]	2021	Huazhong Keji Daxue Xuebao (Ziran Kexue Ban)/Journal of Huazhong University of Science and Technology (Natural Science Edition)	10.13245/j.hust.210419	Aiming at the problem that traditional encryption algorithms such as AES (advanced encryption standard) will cause serious performance overhead when encrypting large-scale data, while virtual data space users usually need a lightweight data security method, a lightweight data security method ShuffleEnc (shuffling based encryption) was proposed for virtual data space of high performance computing.…	Article	NO	N/A	FALSE
scopus	Raumer H.-G., Spehr C., Hohage T., Ernst D.	Weighted data spaces for correlation-based array imaging in experimental aeroacoustics	2021	Journal of Sound and Vibration	10.1016/j.jsv.2020.115878	This article discusses aeroacoustic imaging methods based on correlation measurements in the frequency domain. Standard methods in this field assume that the estimated correlation matrix is superimposed with additive white noise. In this paper we present a mathematical model for the measurement process covering arbitrarily correlated noise. The covariance matrix of correlation data is given in te…	Article	NO	N/A	FALSE
scopus	Jiang S., Durlofsky L.J.	Data-space inversion using a recurrent autoencoder for time-series parameterization	2021	Computational Geosciences	10.1007/s10596-020-10014-1	Data-space inversion (DSI) and related procedures represent a family of methods applicable for data assimilation in subsurface flow settings. These methods differ from usual model-based techniques in that they provide only posterior predictions for quantities (time series) of interest, not posterior models with calibrated parameters. DSI methods require a large number (O(500–1000)) of flow simula…	Article	NO	N/A	FALSE
scopus	Li D., Liu S., Gao F., Sun X.	Continual learning classification method for time-varying data space based on artificial immune system	2021	Journal of Intelligent and Fuzzy Systems	10.3233/JIFS-200044	Classification methods play an important role in many fields. However, they cannot effectively classify the samples from sample spaces that are varying with time, for they lack continual learning ability. A continual learning classification method for time-varying data space based on artificial immune system, CLCMTVD, is proposed. It is inspired by the intelligent mechanism that memory cells of t…	Article	NO	N/A	FALSE
scopus	Wu J., He J., Christakos G.	Quantitative Analysis and Modeling of Earth and Environmental Data: Space-Time and Spacetime Data Considerations	2021	Quantitative Analysis and Modeling of Earth and Environmental Data: Space-Time and Spacetime Data Considerations	10.1016/C2018-0-00055-9	Quantitative Analysis and Modeling of Earth and Environmental Data: Space-Time and Spacetime Data Considerations introduces the notion of chronotopologic data analysis that offers a systematic, quantitative analysis of multi-sourced data and provides information about the spatial distribution and temporal dynamics of natural attributes (physical, biological, health, social). It includes models an…	Book	NO	N/A	FALSE
scopus	Zillner S., Gomez J.A., García Robles A., Hahn T., Bars L.L., Petkovic M., Curry E.	Data economy 2.0: From big data value to AI value and a european data space	2021	The Elements of Big Data Value: Foundations of the Research and Innovation Ecosystem	10.1007/978-3-030-68176-0_16	Artificial intelligence (AI) has a tremendous potential to benefit European citizens, economy, environment and society and already demonstrated its potential to generate value in various applications and domains. From a data economy point of view, AI means algorithm-based and data-driven systems that enable machines with digital capabilities such as perception, reasoning, learning and even autono…	Book Chapter	NO	N/A	FALSE
scopus	Peng S., Tian Z., Siqin Z., Xu X.	Construction of Data Quality Evaluation Index for Manufacturing Multi-value Chain Collaborative Data Space Based on the Whole Life Cycle of Data	2021	Proceedings of 2021 7th IEEE International Conference on Cloud Computing and Intelligence Systems, CCIS 2021	10.1109/CCIS53392.2021.9754682	As a new data management model, data space can effectively manage a large amount of multi-heterogeneous dynamic data, but the construction of data space often needs to be based on accurate and scientific original data and to obtain valuable information in data, which poses a challenge to the data quality control of the whole life cycle of data, so it is especially important to evaluate the data q…	Conference Paper	NO	N/A	FALSE
scopus	Wang J., Mu Q., Yang X., Han J.	Construction of Intelligent Management System Model Based on Multi-value Chain Collaboration Data Space	2021	Proceedings of 2021 7th IEEE International Conference on Cloud Computing and Intelligence Systems, CCIS 2021	10.1109/CCIS53392.2021.9754626	To solve the problems of data collaboration, application-driven, intelligent data center construction and high latitude data aggregation in data space based on multi-value chain collaborative, so as to realize the functions of internal program monitoring, underlying service application interaction, independent and coordinated management, complete transaction processing, concurrency control, data …	Conference Paper	NO	N/A	FALSE
scopus	Wang J., Zhou Y., Wang R.	Advanced Manufacturing Data Space Visualization Based on PCA-Radviz Model	2021	2021 IEEE Conference on Telecommunications, Optics and Computer Science, TOCS 2021	10.1109/TOCS53301.2021.9688965	Radviz method is a more commonly used method to visualize multi-dimensional data into a two-dimensional plane, but if there are too many dimensions, Radviz will be shortcomings of overlapping of data performance. At present, China's industry has entered the stage of advanced manufacturing. With the development of Internet technology and big data technology, a big data environment has been created…	Conference Paper	NO	N/A	FALSE
scopus	Sun W., Chen Y., Ji C.	A recessive active learning method: Enhancing the performance of predict models by adjusting the structure of data space	2021	Proceedings of SPIE - The International Society for Optical Engineering	10.1117/12.2624912	While training predict models to assess new data, relative researchers always incline to design some strategies to reduce amount of selected sampling points to save cost and time, especially when information about these sampling points is hard to get. Among these strategies, active learning is a popular and useful tool to enhance the efficiency of training predict model by improving the quality o…	Conference Paper	NO	N/A	FALSE
scopus	Tao Y., Guo S., Hou R., Ding X., Chu D.	Entity Relationship Modeling for Enterprise Data Space Construction Driven by a Dynamic Detecting Probe	2021	Lecture Notes of the Institute for Computer Sciences, Social-Informatics and Telecommunications Engineering, LNICST	10.1007/978-3-030-89814-4_14	To solve the problem of integrating and fusing scattered and heterogeneous data in the process of enterprise data space construction, we propose a novel entity association relationship modeling approach driven by dynamic detecting probes. By deploying acquisition units between the business logic layer and data access layer of different applications and dynamically collecting key information such …	Conference Paper	NO	N/A	FALSE
scopus	Roy S., Shit B., Sen S., Cortesi A.	Construction of Materialized Views in Non-Binary Data Space	2021	Lecture Notes in Networks and Systems	10.1007/978-981-16-4294-4_7	Materialized views are heavily used to speed up the query response time of any data centric application. In literature, the construction and dynamic maintenance of materialized views are carried out in a Binary Data Space where all attributes are given the same weight. Considering different weights may be particularly significant when similar queries are posed by multiple users, as taking into ac…	Conference Paper	NO	N/A	FALSE
scopus	Merciu I.-A., Kjørholt H.	An introduction of drilling data space	2021	SPE/IADC Drilling Conference, Proceedings	10.2118/204051-MS	Traditional well planning and drilling risk management requires revisiting past experiences for a given drilling volume and it is expected that new well project evaluation requires multidisciplinary teams and plurality of data usage and access. To date, there is little integration of drilling data and mud logs into decisional data space used for well planning. Integration of drilling data and mud…	Conference Paper	NO	N/A	FALSE
scopus	Alaka B., Kasamani B.S.	Redefining Data Dimensionality Through Dynamic Linkages in Data-Space Continuum	2021	Advances in Intelligent Systems and Computing	10.1007/978-981-33-4299-6_35	Dimensionality of data has been overly defined by scholars as the number of attributes a dataset holds. As such, high dimensional data is described as a curse to most analytics tools and algorithms; since, even a small increase in the number of attributes grows the predictive space significantly; so much so that the model is no longer as accurate as it ought to be. This study however seeks to red…	Conference Paper	NO	N/A	FALSE
scopus	Lelu A., Cadot M.	Evaluation of Text Clustering Methods and Their Dataspace Embeddings: An Exploration	2021	Studies in Classification, Data Analysis, and Knowledge Organization	10.1007/978-3-030-60104-1_15	Fair evaluation of text clustering methods needs to clarify the relations between (1) preprocessing, resulting in raw term occurrence vectors, (2) data transformation, and (3) method in the strict sense. We have tried to empirically compare a dozen well-known methods and variants in a protocol crossing three contrasted open-access corpora in a few tens dataspaces with different metrics and/or mat…	Conference Paper	NO	N/A	FALSE
scopus	Girka A., Terziyan V., Gavriushenko M., Gontarenko A.	Anonymization as homeomorphic data space transformation for privacy-preserving deep learning	2021	Procedia Computer Science	10.1016/j.procs.2021.01.337	Industry 4.0 is largely data-driven nowadays. Owners of the data, on the one hand, want to get added value from the data by using remote artificial intelligence tools as services, on the other hand, they concern on privacy of their data within external premises. Ideal solution for this challenge would be such anonymization of the data, which makes the data safe in remote servers and, at the same …	Conference Paper	NO	N/A	FALSE
scopus	Susan S., Kumar A.	DST-ML-EkNN: Data Space Transformation with Metric Learning and Elite k-Nearest Neighbor Cluster Formation for Classification of Imbalanced Datasets	2021	Advances in Intelligent Systems and Computing	10.1007/978-981-15-3514-7_26	Most of the real-world datasets suffer from the problem of imbalanced class representation, with some classes having more than sufficient samples, while some other classes are heavily underrepresented. The imbalance in the class distributions of the majority and minority samples renders conventional classifiers like the k-Nearest Neighbor (kNN) classifier ineffective due to the heavy bias toward …	Conference Paper	NO	N/A	FALSE
WoS	Zhong, Wen; Xu, Wei; Yager, Kevin G.; Doerk, Gregory S.; Zhao, Jian; Tian, Yunke; Ha, Sungsoo; Xie, Cong; Zhong, Yuan; Mueller, Klaus; Van Dam, Kerstin Kleese	MultiSciView: Multivariate Scientific X-ray Image Visual Exploration with Cross-Data Space Views (vol 2, pg 14, 2018)	2021	VISUAL INFORMATICS			Correction	NO	N/A	FALSE
WoS	Rizk, Aya; Seidelin, Cathrine; Kovacs, Gyorgy; Liwicki, Marcus; Brannvall, Rickard	Defining Beneficiaries of Emerging Data Infrastructures Towards Effective Data Appropriation Insights from the Swedish Space Data Lab	2021	INFORMATION AND SOFTWARE TECHNOLOGIES, ICIST 2021	10.1007/978-3-030-88304-1_3	The increasing collection and usage of data and data analytics has prompted development of Data Labs. These labs are (ideally) a way for multiple beneficiaries to make use of the same data in ways that are value-generating for all. However, establishing data labs requires the mobilization of various infrastructural elements, such as beneficiaries, offerings and needed analytics talent, all of whi…	Proceedings Paper	NO	N/A	FALSE
WoS	He, Yi; Dong, Jiaxian; Hou, Bo-Jian; Wang, Yu; Wang, Fei	Online Learning in Variable Feature Spaces with Mixed Data	2021	2021 21ST IEEE INTERNATIONAL CONFERENCE ON DATA MINING (ICDM 2021)	10.1109/ICDM51629.2021.00028	This paper explores a new online learning problem where the data streams are generated from an over-time varying feature space, in which the random variables are of mixed data types including Boolean, ordinal, and continuous. The crux of this setting lies in how to establish the relationship among features, such that the learner can enjoy 1) reconstructed information of the missed-out old feature…	Proceedings Paper	NO	N/A	FALSE
WoS	Roberti, Marco; Druetto, Alessandro; Busonero, Deborah; Cancelliere, Rossella; Cavagnino, Davide; Gai, Mario	Anomaly Detection Techniques in the Gaia Space Mission Data	2021	JOURNAL OF SIGNAL PROCESSING SYSTEMS FOR SIGNAL IMAGE AND VIDEO TECHNOLOGY	10.1007/s11265-021-01688-6	In this paper we deal with classification of anomalous data detected by the data reduction system of the Gaia space mission, in operation since 2013. Given the size and complexity of intermediate data and plots for diagnostics, beyond practical possibility of full human evaluation, the need for automated signal processing tools is becoming more and more relevant. Our classification task consists …	Article	NO	N/A	FALSE
WoS	Sancetta, Alessio	Estimation in Reproducing Kernel Hilbert Spaces With Dependent Data	2021	IEEE TRANSACTIONS ON INFORMATION THEORY	10.1109/TIT.2020.3045290	This paper derives consistency results for estimation in the finite direct sum of reproducing kernel Hilbert spaces (RKHS) for dependent data. The link between penalized and constrained estimation is established. We consider the relation between topological equivalent norms for direct sums of RKHS. These norms have different implications for estimation. Estimation in a ball of the RKHS defined by…	Article	NO	N/A	FALSE
WoS	Schneider, Bruno; Jaeckle, Dominik; Stoffel, Florian; Diehl, Alexandra; Fuchs, Johannes; Keim, Daniel	Integrating Data and Model Space in Ensemble Learning by Visual Analytics	2021	IEEE TRANSACTIONS ON BIG DATA	10.1109/TBDATA.2018.2877350	Ensembles of classifier models typically deliver superior performance and can outperform single classifier models given a dataset and classification task at hand. However, the gain in performance comes together with the lack of comprehensibility, posing a challenge to understand how each model affects the classification outputs and from where the errors come. We propose a tight visual integration…	Article	NO	N/A	FALSE
WoS	Ji, Haohao; Qing, Linbo; Han, Longmei; Wang, Zhengyong; Cheng, Yongqiang; Peng, Yonghong	A New Data-Enabled Intelligence Framework for Evaluating Urban Space Perception	2021	ISPRS INTERNATIONAL JOURNAL OF GEO-INFORMATION	10.3390/ijgi10060400	The urban environment has a great impact on the wellbeing of citizens and it is of great significance to understand how citizens perceive and evaluate places in a large scale urban region and to provide scientific evidence to support human-centered urban planning with a better urban environment. Existing studies for assessing urban perception have primarily relied on low efficiency methods, which…	Article	NO	N/A	FALSE
WoS	Yu, Hai-Jun; Li, Sheng-Yang; Zhang, Tao	A Space-Time Interactive Visualization Approach for Managing Remote Sensing Data	2021	JOURNAL OF INFORMATION SCIENCE AND ENGINEERING	10.6688/JISE.202103_37(2).0008	With the rapid development of earth observation technology, the remote sensing data produced gradually shows characteristics of multi-source and heterogeneous, and data volumes are also exploding. Designing approaches and tools to manage the remote sensing data brings a unique set of research and engineering challenges, specifically with regards to data condition query and interpretation. First, …	Article	NO	N/A	FALSE
WoS	Zhang, Zhiyi; Won, Su Yong; Zhang, Lixia	Investigating the Design Space for Name Confidentiality in Named Data Networking	2021	2021 IEEE MILITARY COMMUNICATIONS CONFERENCE (MILCOM 2021)	10.1109/MILCOM52596.2021.9652892	As a fundamental departure from the IP design which encodes source and destination addresses in each packet, Named Data Networking (NDN) directly uses application-defined data names for network layer communications. While bringing important data-centric benefits, the semantic richness of NDN names has also raised confidentiality and privacy concerns. In this paper, we first define the problem of …	Proceedings Paper	NO	N/A	FALSE
WoS	Zhao, Yongxin; Wu, Wanqing; Di, Chaofan	Release of Trajectory Data based on Space Segmentation using Differential Privacy	2021	2021 IEEE 20TH INTERNATIONAL CONFERENCE ON TRUST, SECURITY AND PRIVACY IN COMPUTING AND COMMUNICATIONS (TRUSTCOM 2021)	10.1109/TrustCom53373.2021.00170	The applications of location-based services(LBS) are increasingly important in people's daily life. However, these services may lead to privacy leakage, which causes more and more users to worry about privacy issues. Although the differential privacy technology has solved some location privacy problems, most of the current models are still unable to resist complex background-knowledge attacks. In…	Proceedings Paper	NO	N/A	FALSE
WoS	Hassan, Sheikh Salman; Tun, Yan Kyaw; Saad, Walid; Han, Zhu; Hong, Choong Seon	Blue Data Computation Maximization in 6G Space-Air-Sea Non-Terrestrial Networks	2021	2021 IEEE GLOBAL COMMUNICATIONS CONFERENCE (GLOBECOM)	10.1109/GLOBECOM46510.2021.9685488	Non-terrestrial networks (NTN), encompassing space and air platforms, are a key component of the upcoming sixth-generation (6G) cellular network. Meanwhile, maritime network traffic has grown significantly in recent years due to sea transportation used for national defense, research, recreational activities, domestic and international trade. In this paper, the seamless and reliable demand for com…	Proceedings Paper	NO	N/A	FALSE
WoS	Zheng, Gao; Wang, Ning; Tafazolli, Rahim; Wei, Xinpeng; Yang, Jinze	Virtual Data-Plane Addressing for SDN-based Space and Terrestrial Network Integration	2021	2021 IEEE 22ND INTERNATIONAL CONFERENCE ON HIGH PERFORMANCE SWITCHING AND ROUTING (IEEE HPSR)	10.1109/HPSR52026.2021.9481837	Integrating Low Earth Orbit (LEO) satellites with terrestrial network infrastructures to support ubiquitous Internet service coverage has recently received increasing research momentum. One distinct challenge is the frequent topology change caused by the constellation behaviour of LEO satellites. In the context of software defined networking (SDN), the controller function that is originally requi…	Proceedings Paper	NO	N/A	FALSE
WoS	Pan, Huijiang; Yao, Haipeng; Mai, Tianle; Zhang, Ni; Liu, Yunjie	Scalable Traffic Control Using Programmable Data Planes in a Space Information Network	2021	IEEE NETWORK	10.1109/MNET.011.2100027	The past several decades have witnessed wide deployment of space information networks (SINs). More than 8000 satellites have been launched into Earth's orbit recently. Meanwhile, the space communications requirements have grown by a factor of 10 in the last decade. The sharply increasing traffic volume puts tremendous pressure on the network traffic control in SINs. Current end-host-based schemes…	Article	NO	N/A	FALSE
WoS	Navarro-B, J-Emeterio; Gebert, Martin; Bielig, Ralf	On automatic extraction of on-street parking spaces using park-out events data	2021	2021 IEEE INTERNATIONAL CONFERENCE ON OMNI-LAYER INTELLIGENT SYSTEMS (IEEE COINS 2021)	10.1109/COINS51742.2021.9524119	This article proposes two different approaches to automatically create a map for valid on-street car parking spaces. For this, we use car sharing park-out events data. The first one uses spatial aggregation and the second a machine learning algorithm. For the former, we chose rasterization and road sectioning; for the latter we chose decision trees. We compare the results of these approaches and …	Proceedings Paper	NO	N/A	FALSE
WoS	Schmidt, Jonathan; Kraemer, Nicholas; Hennig, Philipp	A Probabilistic State Space Model for Joint Inference from Differential Equations and Data	2021	ADVANCES IN NEURAL INFORMATION PROCESSING SYSTEMS 34 (NEURIPS 2021)		Mechanistic models with differential equations are a key component of scientific applications of machine learning. Inference in such models is usually computationally demanding, because it involves repeatedly solving the differential equation. The main problem here is that the numerical solver is hard to combine with standard inference techniques. Recent work in probabilistic numerics has develop…	Proceedings Paper	NO	N/A	FALSE
WoS	Neshati, Ali; Alallah, Fouad; Rey, Bradley; Sakamoto, Yumiko; Serrano, Marcos; Irani, Pourang	SF-LG: Space-Filling Line Graphs for Visualizing Interrelated Time-series Data on Smartwatches	2021	PROCEEDINGS OF 23RD ACM INTERNATIONAL CONFERENCE ON MOBILE HUMAN-COMPUTER INTERACTION (MOBILEHCI 2021): MOBILE APART, MOBILE TOGETHER	10.1145/3447526.3472040	Multiple embedded sensors enable smartwatch apps to amass large amounts of interrelated time-series data simultaneously, such as heart rate, oxygen levels or steps walked. Visualizing multiple interlinked datasets is possible on smartphones but remains challenging on small smartwatch displays. We propose a new technique, the Space-Filling Line Graph (SF-LG), that preserves the key visual properti…	Proceedings Paper	NO	N/A	FALSE
WoS	Cui, Nan; Malleson, Nick; Houlden, Victoria; Comber, Alexis	Using VGI and Social Media Data to Understand Urban Green Space: A Narrative Literature Review	2021	ISPRS INTERNATIONAL JOURNAL OF GEO-INFORMATION	10.3390/ijgi10070425	Volunteered Geographical Information (VGI) and social media can provide information about real-time perceptions, attitudes and behaviours in urban green space (UGS). This paper reviews the use of VGI and social media data in research examining UGS. The current state of the art is described through the analysis of 177 papers to (1) summarise the characteristics and usage of data from different pla…	Review	NO	N/A	FALSE
WoS	Zhu, Chuanqi; Fang, Shiliang; Wu, Qisong; An, Liang; Luo, Xinwei	Robust Wideband DOA Estimation Based on Element-Space Data Reconstruction in a Multi-Source Environment	2021	IEEE ACCESS	10.1109/ACCESS.2021.3063410	In the presence of multiple sources, the performance of direction-of-arrival (DOA) estimation based on beam power maximization is susceptible to the energy leaking from the interference beams to the target beam, especially in the case that the signal of interest (SOI) is quite weak. To address this issue, a robust wideband DOA estimation method is proposed in this paper. Unlike those conventional…	Article	NO	N/A	FALSE
WoS	Trifunov, Violeta Teodora; Shadaydeh, Maha; Runge, Jakob; Reichstein, Markus; Denzler, Joachim	A Data-Driven Approach to Partitioning Net Ecosystem Exchange Using a Deep State Space Model	2021	IEEE ACCESS	10.1109/ACCESS.2021.3101129	Describing ecosystem carbon fluxes is essential for deepening the understanding of the Earth system. However, partitioning net ecosystem exchange (NEE), i.e. the sum of ecosystem respiration (R-eco) and gross primary production (GPP), into these summands is ill-posed since there can be infinitely many mathematically-valid solutions. We propose a novel data-driven approach to NEE partitioning usin…	Article	NO	N/A	FALSE
WoS	Zhang, Ya; Liu, Jiping; Wang, Yong; Cao, Yungang; Bai, Youda	Research on the Method of Urban Jobs-Housing Space Recognition Combining Trajectory and POI Data	2021	ISPRS INTERNATIONAL JOURNAL OF GEO-INFORMATION	10.3390/ijgi10020071	With the gradual emergence of the separation and dislocation of urban jobs-housing space, rational planning of urban jobs-housing space has become the core issue of national land-spatial planning. To study the existing relationship between workspaces and living spaces, a new method to identify jobs-housing space is proposed, which not only considers the static spatial distribution of urban public…	Article	NO	N/A	FALSE
WoS	Rehman, Mujeeb Ur; Khan, Dost Muhammad; Saher, Najia; Shahzad, Faisal	A Novel Density-based Technique for Outlier Detection of High Dimensional Data Utilizing Full Feature Space	2021	INFORMATION TECHNOLOGY AND CONTROL	10.5755/j01.itc.50.1.25588	Recently, anomaly detection has acquired a realistic response from data mining scientists as a graph of its reputation has increased smoothly in various practical domains like product marketing, fraud detection and so many other fields. High dimensional data subjected to outlier detection poses exceptional challenges for data mining experts and it is because of natural problems of the curse of di…	Article	NO	N/A	FALSE
WoS	Tsai, Yuan-Yu	Separable Reversible Data Hiding for Encrypted Three-Dimensional Models Based on Spatial Subdivision and Space Encoding	2021	IEEE TRANSACTIONS ON MULTIMEDIA	10.1109/TMM.2020.3009492	Reversible data hiding for encrypted media not only preserves the privacy of the media content but also can convey additional information during message transmission. Some studies advocate separability, that is, the message can be correctly extracted irrespective of whether the encrypted media has been decrypted. However, current research has focused on encrypted images. Urgent research is requir…	Article	NO	N/A	FALSE
WoS	Ling, Taiwei; Zhu, Xin; Zhou, Xiaolei; Wang, Shuai	ParkLSTM: Periodic Parking Behavior Prediction Based on LSTM with Multi-source Data for Contract Parking Spaces	2021	WIRELESS ALGORITHMS, SYSTEMS, AND APPLICATIONS, WASA 2021, PT II	10.1007/978-3-030-86130-8_21	With the rapid development of urbanization and the swift rising of the number of vehicles in cities, the process of finding a suitable parking space not only wastes a lot of time but also indirectly aggravates the problem of traffic congestion. To assist the decision-making and alleviate the pain of parking, researchers propose a variety of methods to improve the parking efficiency of existing pa…	Proceedings Paper	NO	N/A	FALSE
WoS	Mishra, Gaurav; Kar, Amit Kumar; Mishra, Amaresh Chandra; Mohanty, Sraban Kumar; Panda, M. K.	SEND: A novel dissimilarity metric using ensemble properties of the feature space for clustering numerical data	2021	INFORMATION SCIENCES	10.1016/j.ins.2021.05.059	The clustering is an unsupervised learning technique for grouping the unlabeled data based on the proximity between the data points. Therefore, the performance of clustering techniques mainly depends on the proximity measures. The computation of dissimilarity in high dimensional and noisy datasets as well as datasets with imbalanced feature scale, which appear in various applications, is a challe…	Article	NO	N/A	FALSE
WoS	Curtis-Ham, Sophie; Bernasco, Wim; Medvedev, Oleg N.; Polaschek, Devon L. L.	A National Examination of the Spatial Extent and Similarity of Offenders' Activity Spaces Using Police Data	2021	ISPRS INTERNATIONAL JOURNAL OF GEO-INFORMATION	10.3390/ijgi10020047	It is well established that offenders' routine activity locations (nodes) shape their crime locations, but research examining the geography of offenders' routine activity spaces has to date largely been limited to a few core nodes such as homes and prior offense locations, and to small study areas. This paper explores the utility of police data to provide novel insights into the spatial extent of…	Article	NO	N/A	FALSE
WoS	Xiang, Yanping; Xiao, Di; Zhang, Rui; Liang, Jia; Liu, Ran	Cryptanalysis and improvement of a reversible data-hiding scheme in encrypted images by redundant space transfer	2021	INFORMATION SCIENCES	10.1016/j.ins.2020.08.019	Recently, a reversible data hiding scheme by redundant space transfer has been proposed by Liu et al. In this scheme, the encryption process consists of bit plane disordering, sub-block position disordering and different-time Arnold transform in each sub-block. Then, the additional data is embedded into the LSB planes of the encrypted image by compressing the redundant space. However, to transfer…	Article	NO	N/A	FALSE
WoS	Melnykova, Nataliia; Shakhovska, Nataliya; Melnykov, Volodymyr; Melnykova, Kateryna; Lishchuk-Yakymovych, Khrystyna	Personalized Data Analysis Approach for Assessing Necessary Hospital Bed-Days Built on Condition Space and Hierarchical Predictor	2021	BIG DATA AND COGNITIVE COMPUTING	10.3390/bdcc5030037	The paper describes the medical data personalization problem by determining the individual characteristics needed to predict the number of days a patient spends in a hospital. The mathematical problem of patient information analysis is formalized, which will help identify critical personal characteristics based on conditioned space analysis. The condition space is given in cube form as a reflecti…	Article	NO	N/A	FALSE
WoS	Roberti, Marco; Druetto, Alessandro; Busonero, Deborah; Cancelliere, Rossella; Cavagnino, Davide; Gai, Mario	Anomaly Detection Techniques in the Gaia Space Mission Data (Sep, 10.1007/s11265-021-01688-6, 2021)	2021	JOURNAL OF SIGNAL PROCESSING SYSTEMS FOR SIGNAL IMAGE AND VIDEO TECHNOLOGY	10.1007/s11265-021-01712-9		Correction	NO	N/A	FALSE
WoS	Liu, Ao; Wang, Yunpeng; Li, Tao	SFE-GACN: A novel unknown attack detection under insufficient data via intra categories generation in embedding space	2021	COMPUTERS & SECURITY	10.1016/j.cose.2021.102262	In the network traffic intrusion detection, deep learning based schemes have attracted lots of achievements. However, in real-world scenarios, data is often insufficient (few-shot), which leads to various deviations between the models prediction and the ground truth. Consequently, downstream tasks such as unknown attack detection based on few-shot will be limited by insufficient data. In this pap…	Article	NO	N/A	FALSE
WoS	Huang, Yan; Zhang, Yongfeng	Research on Digital Application of Lighting Design in Public Space Based on Cloud Computing and Data Mining	2021	WIRELESS COMMUNICATIONS & MOBILE COMPUTING	10.1155/2021/8802458	Light comes along with everything in the world, which makes the world full of vigor and vitality. The appearance and development of urban landscape art lighting have added a surprise to human beings and have also increased their desire and pursuit for life. This paper describes the characteristics and functions of intelligent lighting control system in landscape public space based on cloud comput…	Article	NO	N/A	FALSE
WoS	Chacon-Encalada, Gustavo; Jaramillo-Mediavilla, Lorena; Rivera-Montesdeoca, Wilson; Suarez-Zambrano, Luis; Garcia-Santillan, Ivan	Detection of Space and Time Patterns in the ECU 911 Integrated Security System Using Data Mining Techniques	2021	INFORMATION AND COMMUNICATION TECHNOLOGIES (TICEC 2021)	10.1007/978-3-030-89941-7_5	The integrated security SIS ECU 911 will oversee monitoring emergency situations, video surveillance, and alarm monitoring reported through 911 services throughout the Ecuadorian territory. This research addresses space and time pattern detection at SIS ECU 911 (Imbabura-Ecuador) using mining data techniques to support decision-making processes in addition to operating costs. In 2018-2019, 47.4% …	Proceedings Paper	NO	N/A	FALSE
WoS	Huang, Yiyi; Lin, Tao; Zhang, Guoqin; Zhu, Yongguan; Zeng, Zhiwei; Ye, Hong	Spatial patterns of urban green space and its actual utilization status in China based on big data analysis	2021	BIG EARTH DATA	10.1080/20964471.2021.1939990	Urban green space (UGS) is essential for sustainable urbanization and human well-being. The utilization status of UGS is closely related to the provision of ecosystem services for urban residents. Limitations on data availability, however, have led to the absence of a comprehensive approach for evaluating the actual utilization status of UGS at a large scale. Furthermore, differences in actual UG…	Article	NO	N/A	FALSE
WoS	Joung, Jingon; Fan, Jiancun	Over-the-Air Computation Strategy Using Space-Time Line Code for Data Collection by Multiple Unmanned Aerial Vehicles	2021	IEEE ACCESS	10.1109/ACCESS.2021.3099906	In this study, we investigated a data collection system for multiple unmanned aerial vehicles (UAVs) in the sky. To reduce the required data collection time for a time-division multiple access (TDMA)-based protocol, an over-the-air computation (OAC) strategy was employed, and the average values of data computed. In this method, multiple single-antenna sensing UAVs (sUAVs) report the sensing data …	Article	NO	N/A	FALSE
WoS	Li, Yan; Wei, Qingguo; Chen, Yuebin; Zhou, Xichen	Transfer Learning Based on Hybrid Riemannian and Euclidean Space Data Alignment and Subject Selection in Brain-Computer Interfaces	2021	IEEE ACCESS	10.1109/ACCESS.2020.3048683	Transfer learning is a promising approach for reducing training time in a brain-computer interface (BCI). However, how to effectively transfer data from previous users to a new user poses a huge challenge. This paper presents a novel transfer learning approach that combines data alignment and source subject selection for motor imagery (MI) based BCIs. The former is achieved by a reference matrix …	Article	NO	N/A	FALSE
WoS	Zenati, Anissa; Ouarda, Wael; Alimi, Adel M.	A new digital steganography system based on hiding online signature within document image data in YUV color space	2021	MULTIMEDIA TOOLS AND APPLICATIONS	10.1007/s11042-020-10376-9	Due to the progression in computer technology and fast growth of interchange of data, Steganographyis becoming the best solution for providing greater security for sensitive document images which are uncontrolled across the internet. In this paper, we introduce a new signature steganography system for color document images in YUV color space based on the stego key and the Beta elliptic modeling. …	Article	NO	N/A	FALSE
WoS	Rakshit, Gargi; Quibus, Laurent; Vanhoenacker-Janvier, Danielle; Maitra, Animesh; Luini, Lorenzo	Non-Rainy Attenuation Over Earth-Space Paths at Tropical and Temperate Sites Using Meteorological Data and NWP Products	2021	IEEE ACCESS	10.1109/ACCESS.2021.3096380	A long-term investigation of the attenuation in non-rainy conditions has been carried out, for a tropical and a temperate location, using meteorological data and NWP (Numerical Weather Prediction) products during the period 2011-2015. The results show that ERA-5 full profiles are appropriate to estimate non-rainy attenuation in lieu of radiometric or radiosonde observations. Simpler regression-ba…	Article	NO	N/A	FALSE
WoS	Schaeler, Martin; Tex, Christine; Koeppen, Veit; Broneske, David; Saake, Gunter	Towards multi-purpose main-memory storage structures: Exploiting sub-space distance equalities in totally ordered data sets for exact knn queries	2021	INFORMATION SYSTEMS	10.1016/j.is.2021.101791	Efficient knn computation for high-dimensional data is an important, yet challenging task. Today, most information systems use a column-store back-end for relational data. For such systems, multidimensional indexes accelerating selections are known. However, they cannot be used to accelerate knn queries. Consequently, one relies on sequential scans, specialized knn indexes, or trades result quali…	Article	NO	N/A	FALSE
WoS	Wang, Zhensheng; Yue, Yang; He, Biao; Nie, Ke; Tu, Wei; Du, Qingyun; Li, Qingquan	A Bayesian spatio-temporal model to analyzing the stability of patterns of population distribution in an urban space using mobile phone data	2021	INTERNATIONAL JOURNAL OF GEOGRAPHICAL INFORMATION SCIENCE	10.1080/13658816.2020.1798967	Understanding population distribution has excellent applications for planning and provision of municipal services. This study aims to explore the space-time structure of population distribution with area-level mobile phone data. We discuss a kind of Bayesian hierarchical models, fitted by Markov chain Monte Carlo simulation, that combines the overall spatial pattern and temporal trends as well as…	Article	NO	N/A	FALSE
WoS	Furano, Gianluca; Ottavi, Marco	Guest Editorial: IEEE Transactions on Emerging Topics in Computing Special Issue on Advanced Command, Control and On-Board Data Processing for Space Avionic Systems	2021	IEEE TRANSACTIONS ON EMERGING TOPICS IN COMPUTING	10.1109/TETC.2021.3053795	The papers in this special issue focus on advanced command, control and on-board data processing for space avionic systems. The domain of space avionic systems is changing extremely rapidly, compared to other technical domains in the spacefaring industry, under the pressure of intense competition, the continuous emergence of new markets and players, the need for cost reduction, as well as an incr…	Editorial Material	NO	N/A	FALSE
scopus	Li J., Chen A.	A Local Discrete Text Data Mining Method in High-Dimensional Data Space	2022	International Journal of Computational Intelligence Systems	10.1007/s44196-022-00109-1	Aiming at the problems of low accuracy, the long time required, and the large memory consumption of traditional data mining methods, a local discrete text data mining method in high-dimensional data space is proposed. First of all, through the data preparation and preprocessing step, we obtain the minimum data divergence and maximize the data dimension to meet the demand for data in high-dimensio…	Article	NO	N/A	FALSE
scopus	Tao Y., Guo S., Ding X., Hou R., Chu D.	Entity association construction for enterprise data space based on dynamic probe [基于动态探针的企业数据空间实体关联构建方法]	2022	Jisuanji Jicheng Zhizao Xitong/Computer Integrated Manufacturing Systems, CIMS	10.13196/j.cims.2022.09.022	To solve the problem of scattered and heterogeneous data integration and fusion in the process of enterprise data space construction,a method of entity association relationship construction based on dynamic probe was proposed. By deploying probe points between business logic layer and data access layer of different application systems, key information such as global data structure,access log and …	Article	NO	N/A	FALSE
scopus	Zhou Z., Bu G., Wang G., Ma S.	Multi-agent Complementary Power System Transient Stability Assessment Based on Data Space Reliability Domain [基于数据空间可靠域的多智能体互补电力系统暂态稳定评估]	2022	Zhongguo Dianji Gongcheng Xuebao/Proceedings of the Chinese Society of Electrical Engineering	10.13334/j.0258-8013.pcsee.211632	The application of artificial intelligence to power system transient stability assessment has been extensively focused. However, how to evaluate the reliability of artificial intelligence models is a key issue in the practical application of this method. For this reason, this paper introduced the related concepts of the data space reliability domain, and proposed a multi-agent complementary power…	Article	NO	N/A	FALSE
scopus	Potteiger B., Cai F., Zhang Z., Koutsoukos X.	Data space randomization for securing cyber-physical systems	2022	International Journal of Information Security	10.1007/s10207-021-00568-1	Non-control data attacks have become widely popular for circumventing authentication mechanisms in websites, servers, and personal computers. These attacks can be executed against cyber-physical systems (CPSs) in which not only authentication is an issue, but safety is at risk. Furthermore, any unauthorized change to safety-critical variables within the software may cause damage or even catastrop…	Article	NO	N/A	FALSE
scopus	Knop S., Mazur M., Spurek P., Tabor J., Podolak I.	Generative models with kernel distance in data space	2022	Neurocomputing	10.1016/j.neucom.2022.02.053	Generative models dealing with modeling a joint data distribution are generally autoencoder, or GAN based. Both have pros and cons, generating blurry images or being unstable in training. We propose a new generative model resembling a classical GAN transforming Gaussian noise into data space without adversarial optimization. Training of the proposed model is a two-step procedure. First, we train …	Article	NO	N/A	FALSE
scopus	Li D., Gu M., Liu S., Sun X., Gong L., Qian K.	Continual learning classification method with the weighted k-nearest neighbor rule for time-varying data space based on the artificial immune system	2022	Knowledge-Based Systems	10.1016/j.knosys.2022.108145	Supervised learning classification methods play an important role in various fields. However, most of them cannot effectively classify the data from time-varying data spaces, for they lack continual learning ability. Inspired by the intelligent mechanism that memory cells of the biological immune system can evolve with the evolution of invaders, a continual learning classification method with the…	Article	NO	N/A	FALSE
scopus	Xiong P., Zhou X., Xiong H., Zhang T.	Voronoi diagram generation algorithm and application for large-scale interactive data space partition [面向大规模交互数据空间划分的Voronoi图生成算法及应用]	2022	Guofang Keji Daxue Xuebao/Journal of National University of Defense Technology	10.11887/j.cn.202201019	When the traditional Voronoi diagram divides a large number of point sets into Voronoi, there are too many Voronoi cells, which makes it difficult to apply to such fields as geographic information systems and biomedicine. In order to solve this problem, a Voronoi diagram based on adaptive DBSCAN (density-based spatial clustering of applications with noise) was proposed. The phenomenon of Voronoi …	Article	NO	N/A	FALSE
scopus	Yang L.	Simulation of Piano Teaching System Based on Virtual Data Space System and Neural Network	2022	Mobile Information Systems	10.1155/2022/1076268	Cloud computing takes the analysis and digital processing technology based on virtual data space as the foundation and core of cloud computing technology development and research, and the significance and importance of data is self-evident. This paper designs a piano teaching system based on the virtual data space system and neural network, which can help users to master and use piano teaching in…	Article	NO	N/A	FALSE
scopus	Zhang R., Li T., Liu C., Huang X., Jensen K., Sommer M.	3-D Joint Inversion of Gravity and Magnetic Data Using Data-Space and Truncated Gauss-Newton Methods	2022	IEEE Geoscience and Remote Sensing Letters	10.1109/LGRS.2021.3077936	Gravity and magnetic inversion are important methods for comprehensive quantitative interpretation of data obtained in, e.g., mineral, oil and gas, and geothermal exploration. At present, the 3-D joint inversion technology of gravity and magnetic data is facing challenges from large-scale data exploration applications. In this letter, a new algorithm for 3-D joint inversion of gravity and magneti…	Article	NO	N/A	FALSE
scopus	Angulo C., Raya C.	Synthetic Data for Anonymization in Secure Data Spaces for Federated Learning	2022	Frontiers in Artificial Intelligence and Applications	10.3233/FAIA220321	Federated learning implies the integration of shared data. Privacy-enforcing platforms should be implemented to provide a secure environment for federated learning. We are proposing the integration of real world data from local data lakes and the generation and use of general synthetic data to simplify, eventually avoid, encryption or differential learning and use general architectures for data s…	Conference Paper	NO	N/A	FALSE
scopus	Daniel C., Paris N., Pierre O., Griffon N., Breant S., Orlova N., Serre P., Leprovost D., Denglos S., Mouchet A., Dubiel J., Gozlan R., Chatellier G., Bey R., Frank M., Hassen-Khodja C., Mamzer M.-F., Hilka M.	AP-HP Health Data Space (AHDS) to the Test of the Covid-19 Pandemic	2022	Studies in Health Technology and Informatics	10.3233/SHTI220390	Sharing observational and interventional health data within a common data space enables university hospitals to leverage such data for biomedical discovery and moving towards a learning health system. Objective: To describe the AP-HP Health Data Space (AHDS) and the IT services supporting piloting, research, innovation and patient care. Methods: Built on three pillars-governance and ethics, techn…	Conference Paper	NO	N/A	FALSE
scopus	Guasch C., Lodi G., Dooren S.V.	Semantic Knowledge Graphs for Distributed Data Spaces: The Public Procurement Pilot Experience	2022	Lecture Notes in Computer Science (including subseries Lecture Notes in Artificial Intelligence and Lecture Notes in Bioinformatics)	10.1007/978-3-031-19433-7_43	This paper presents the experience gained in the context of a European pilot project funded by the ISA2 programme. It aims at constructing a semantic knowledge graph that establishes a distributed data space for public procurement. We describe the results obtained, the follow up actions and the main lessons learnt from the construction of the knowledge graph. This latter requires to support diffe…	Conference Paper	NO	N/A	FALSE
scopus	Briesch M., Sobania D., Rothlauf F.	The Randomness of Input Data Spaces is an A Priori Predictor for Generalization	2022	Lecture Notes in Computer Science (including subseries Lecture Notes in Artificial Intelligence and Lecture Notes in Bioinformatics)	10.1007/978-3-031-15791-2_3	Over-parameterized models can perfectly learn various types of data distributions, however, generalization error is usually lower for real data in comparison to artificial data. This suggests that the properties of data distributions have an impact on generalization capability. This work focuses on the search space defined by the input data and assumes that the correlation between labels of neigh…	Conference Paper	NO	N/A	FALSE
scopus	Firdausy D.R., de Alencar Silva P., van Sinderen M., Iacob M.E.	Semantic Discovery and Selection of Data Connectors in International Data Spaces	2022	CEUR Workshop Proceedings		Data sovereignty is the right that individuals and organizations own to control the access to and the disclosure of their private and sensitive data. In Europe, the International Data Spaces Association (IDSA) aims to promote this right by proposing technical and organizational guidelines to help companies build trusted data exchange ecosystems. The IDSA suggests the IDS Connectors as software co…	Conference Paper	NO	N/A	FALSE
scopus	Rucco C., Longo A., Zappatore M.	Supporting Energy Digital Twins with Cloud Data Spaces: An Architectural Proposal	2022	Lecture Notes in Computer Science (including subseries Lecture Notes in Artificial Intelligence and Lecture Notes in Bioinformatics)	10.1007/978-3-031-13324-4_5	The concept of Digital Twins offers the possibility of moving work from a physical environment to a virtual or digital environment and the ability to predict asset conditions in the future, or when it is physically undesirable, by exploiting the digital model. This in turn leads to significant reductions in the resources required to design, produce and maintain assets and resources. In the field …	Conference Paper	NO	N/A	FALSE
scopus	Cui X., Niu D.	A Study on Multimodal Data Fusion Based on Data Space for Power Equipment Identification	2022	2022 IEEE 25th International Conference on Computer Supported Cooperative Work in Design, CSCWD 2022	10.1109/CSCWD54268.2022.9776174	Since the image clarity of power equipment is easily disturbed by the external environment, the correct rate of recognition of power equipment by image recognition technology is easily affected. Based on this, this paper proposes a multimodal data fusion model for power equipment recognition. The Transformer model is selected to extract text features and image features separately, and then the fe…	Conference Paper	NO	N/A	FALSE
scopus	Liu Y., Gao T., Niu D., Zhang H.	Research on Collaborative Governance of Data Security in the Whole Life Cycle of Electric Power Manufacturing Data Space	2022	2022 IEEE 25th International Conference on Computer Supported Cooperative Work in Design, CSCWD 2022	10.1109/CSCWD54268.2022.9776120	Data space is a technology system that allows data to be connected securely and efficiently. In the full life cycle of data space data, data collection, data storage, processing, transmission, exchange and destruction, and provision of services according to the dynamic changes of the subject's needs, is a brand-new data management model. This article first starts from the data security risk asses…	Conference Paper	NO	N/A	FALSE
scopus	Tian Z., Cui X., Wang D., Niu D., Zhang H.	Development of High-dimensional Data Sparse Modeling in Data Space and Its Application in Manufacturing Multi-value Chain Collaboration	2022	2022 IEEE 25th International Conference on Computer Supported Cooperative Work in Design, CSCWD 2022	10.1109/CSCWD54268.2022.9776124	The arrival of data space marks that all kinds of data applications can be recorded, stored and continuously expanded. The changes of data's source, volume and type have been increasing the difficulty of statistical analysis undoubtedly. In order to cope with the high-dimensional characteristics of data in data space, this paper discusses the challenges brought by high-dimensional data and high-d…	Conference Paper	NO	N/A	FALSE
scopus	Belsa A., Vaño R., Lacalle I., Julián M., Boronat F., Palau C.E.	A Novel Approach for Calculating Real-Time Composite Indicators Relying on Internet of Things and Industrial Data Spaces	2022	Studies in Computational Intelligence	10.1007/978-3-030-96627-0_5	This paper aims at devising an IoT-based system to collaboratively calculate quantitative composite indicators among Industrial actors. Requirements have been considered to build a reliable, trusted, anonymised environment within which involved stakeholders can safely share information on the indicators while keeping sovereignty over their data. Technologies such as enhanced Context Brokers, the …	Conference Paper	NO	N/A	FALSE
scopus	Minghini M., Kotsev A., Granell C.	A European Approach to the Establishment of Data Spaces	2022	Data	10.3390/data7080118	[No abstract available]	Editorial	NO	N/A	FALSE
scopus	Otto B.	A federated infrastructure for European data spaces	2022	Communications of the ACM	10.1145/3512341	[No abstract available]	Short Survey	NO	N/A	FALSE
WoS	Bae, S. Sandra; Zheng, Clement; West, Mary Etta; Do, Ellen Yi-Luen; Huron, Samuel; Szafir, Danielle Albers	Making Data Tangible: A Cross-disciplinary Design Space for Data Physicalization	2022	PROCEEDINGS OF THE 2022 CHI CONFERENCE ON HUMAN FACTORS IN COMPUTING SYSTEMS (CHI' 22)	10.1145/3491102.3501939	Designing a data physicalization requires a myriad of different considerations. Despite the cross-disciplinary nature of these considerations, research currently lacks a synthesis across the different communities data physicalization sits upon, including their approaches, theories, and even terminologies. To bridge these communities synergistically, we present a design space that describes and an…	Proceedings Paper	NO	N/A	FALSE
WoS	Sagi, Tomer; Lissandrini, Matteo; Pedersen, Torben Bach; Hose, Katja	A design space for RDF data representations	2022	VLDB JOURNAL	10.1007/s00778-021-00725-x	RDF triplestores' ability to store and query knowledge bases augmented with semantic annotations has attracted the attention of both research and industry. A multitude of systems offer varying data representation and indexing schemes. However, as recently shown for designing data structures, many design choices are biased by outdated considerations and may not result in the most efficient data re…	Article	NO	N/A	FALSE
WoS	Di Cara, Nina H.; Zelenka, Natalie; Day, Huw; Bennet, Euan D. S.; Hanschke, Vanessa; Maggio, Valerio; Michalec, Ola; Radclyffe, Charles; Shkunov, Roman; Tonkin, Emma; Turner, Zoe; Wells, Kamilla	Data Ethics Club: Creating a collaborative space to discuss data ethics	2022	PATTERNS	10.1016/j.patter.2022.100537	Awareness and management of ethical issues in data science are becoming crucial skills for data scientists. Discussion of contemporary issues in collaborative and interdisciplinary spaces is an engaging way to allow data-science work to be influenced by those with expertise in sociological fields and so improve the ability of data scientists to think critically about the ethics of their work. How…	Article	NO	N/A	FALSE
WoS	Cai, Jianghui; Yang, Yuqing; Yang, Haifeng; Zhao, Xujun; Hao, Jing	ARIS: A Noise Insensitive Data Pre-Processing Scheme for Data Reduction Using Influence Space	2022	ACM TRANSACTIONS ON KNOWLEDGE DISCOVERY FROM DATA	10.1145/3522592	The extensive growth of data quantity has posed many challenges to data analysis and retrieval. Noise and redundancy are typical representatives of the above-mentioned challenges, which may reduce the reliability of analysis and retrieval results and increase storage and computing overhead. To solve the above problems, a two-stage data pre-processing framework for noise identification and data re…	Article	NO	N/A	FALSE
WoS	Martin-Perez, Miguel; Rodriguez, Ricardo J.	Quantifying Paging on Recoverable Data from Windows User-Space Modules	2022	DIGITAL FORENSICS AND CYBER CRIME, ICDF2C 2021	10.1007/978-3-031-06365-7_1	Memory forensic analysis enables a forensic examiner to retrieve evidence of a security incident, such as encryption keys, or analyze malware that resides solely in memory. During this process, the current state of system memory is acquired and saved to a file denoted as memory dump, which is then analyzed with dedicated software for evidence. Although a memory dump contains large amounts of data…	Proceedings Paper	NO	N/A	FALSE
WoS	Xing, Zhaolian; Guo, Weimin	A New Urban Space Analysis Method Based on Space Syntax and Geographic Information System Using Multisource Data	2022	ISPRS INTERNATIONAL JOURNAL OF GEO-INFORMATION	10.3390/ijgi11050297	With large-scale urban demolition, the spatial pattern of the urban area in many cities has been destroyed, leading to the loss of urban regional identity; therefore, these urban spaces need to be urgently studied and protected. Previous studies on the spatial pattern of urban areas focused on spatial morphology or urban texture. However, due to difficulties in obtaining field survey data, such s…	Article	NO	N/A	FALSE
WoS	Sutjarittham, Thanchanok; Gharakheili, Hassan Habibi; Kanhere, Salil S.; Sivaraman, Vijay	Monetizing Parking IoT Data via Demand Prediction and Optimal Space Sharing	2022	IEEE INTERNET OF THINGS JOURNAL	10.1109/JIOT.2020.3044900	Transportation is undergoing significant change due to advances in automotive technologies, such as electric and autonomous cars and transportation paradigms, such as car and ridesharing. Coupled with the rapid prevalence of IoT devices, this provides an opportunity for many organizations with large on-premise parking spaces, to better utilize this space, reduce energy footprint, and monetize dat…	Article	NO	N/A	FALSE
WoS	Schreckenberger, Christian; Bartelt, Christian; Stuckenschmidt, Heiner	Dynamic Forest for Learning from Data Streams with Varying Feature Spaces	2022	COOPERATIVE INFORMATION SYSTEMS (COOPIS 2022)	10.1007/978-3-031-17834-4_6	In this paper, we propose a new ensemble method, which is called Dynamic Forest, for learning from data streams with varying feature spaces. Unlike traditional online learning where the feature space is static, in varying feature spaces, new features may emerge while others may vanish. This leads to several problems for which state-of-the-art online random forest algorithms are not equipped. We b…	Proceedings Paper	NO	N/A	FALSE
WoS	Zhang, Yinghui; Xing, Yaxuan; Liu, Yang; Zhang, Tiankui	Distillation knowledge-based space-time data prediction on industrial IoT edge devices	2022	AD HOC NETWORKS	10.1016/j.adhoc.2022.102984	In industrial Internet of Things (IIoT), the space-time data prediction algorithm is considered as one of the key technologies for supporting real-time monitoring and intelligent control. However, the complexity of existing algorithms is too high to be deployed on edge devices with limited computational capability. To solve this problem, a novel space-time data prediction algorithm based on knowl…	Article	NO	N/A	FALSE
WoS	Chen, Ju; Han, Wookhyun; Yin, Mingjun; Zeng, Haochen; Song, Chengyu; Lee, Byoungyoung; Yin, Heng; Shin, Insik	SYMSAN: Time and Space Efficient Concolic Execution via Dynamic Data-flow Analysis	2022	PROCEEDINGS OF THE 31ST USENIX SECURITY SYMPOSIUM		Concolic execution is a powerful program analysis technique for systematically exploring execution paths. Compared to random-mutation-based fuzzing, concolic execution is especially good at exploring paths that are guarded by complex and tight branch predicates. The drawback, however, is that concolic execution engines are much slower than native execution. While recent advances in concolic execu…	Proceedings Paper	NO	N/A	FALSE
WoS	Sherine, Anli; Peter, Geno; Stonier, Albert Alexander; Praghash, K.; Ganji, Vivekananda	CMY Color Spaced-Based Visual Cryptography Scheme for Secret Sharing of Data	2022	WIRELESS COMMUNICATIONS & MOBILE COMPUTING	10.1155/2022/6040902	Visual cryptography technique allows visual information to be encrypted in such a way that the decrypted information appears as a visual image. Visual cryptography allows digital images to be separate into few shares called transparent shares. For security reasons, it ensures that hackers cannot find any clues about the secret image from a single cover image. The proposed technique uses CMY (cyan…	Article	NO	N/A	FALSE
WoS	Yeh, En-Hau; Lin, Phone; Huang, Ming-Wey	ADPD: Anomaly Detection for Population Distribution in Geo-Space Using Mobile Networks Data	2022	IEEE INTERNET OF THINGS JOURNAL	10.1109/JIOT.2022.3184072	Real-time population mobility pattern at a specific time is an essential indication for sudden events. With the high penetration ratio of mobile phones, the mobile network could serve as a sensor network to monitor the population distribution, and user positioning without extra cost because the distribution of mobile phones is approximately the same as the population distribution. The abnormal sp…	Article	NO	N/A	FALSE
WoS	Wang, Haoyang; Fan, Kai; Zhang, Kuan; Wang, Zilong; Li, Hui; Yang, Yintang	Encrypted Data Retrieval and Sharing Scheme in Space-Air-Ground-Integrated Vehicular Networks	2022	IEEE INTERNET OF THINGS JOURNAL	10.1109/JIOT.2021.3062626	As a smart transportation application of the Internet of Things, the Internet of Vehicles (IoV) depresses the chances of traffic accidents, while improving transportation efficiency and user driving experience. However, as the number of vehicles continues to grow, the original ground-based IoV system is difficult to meet the ever-increasing demand. To this end, space-air-ground-integrated network…	Article	NO	N/A	FALSE
WoS	Ullah, Sami; Nor, Nurul Hidayah Mohd; Daud, Hanita; Zainuddin, Nooraini; Fanaee-T, Hadi; Khalil, Alamgir	An Eigenspace Method for Detecting Space-Time Disease Clusters with Unknown Population-Data	2022	CMC-COMPUTERS MATERIALS & CONTINUA	10.32604/cmc.2022.019029	Space-time disease cluster detection assists in conducting disease surveillance and implementing control strategies. The state-of-the-art method for this kind of problem is the Space-time Scan Statistics (SaTScan) which has limitations for non-traditional/non-clinical data sources due to its parametric model assumptions such as Poisson or Gaussian counts. Addressing this problem, an Eigenspace-ba…	Article	NO	N/A	FALSE
WoS	Yang, Liu	Building a Space Model Method Based on the Big Data Map Visual Design	2022	WIRELESS COMMUNICATIONS & MOBILE COMPUTING	10.1155/2022/6774922	In order to explore how to realize visual design of building space model, this paper proposes a method of building space model based on big data map visual design. This method explores the research on how to realize the visual design of map by building space model through the key technical problems and solutions of information recommendation based on big data map. The research shows that the buil…	Article	NO	N/A	FALSE
WoS	Blocki, Jeremiah; Holman, Blake	Sustained Space and Cumulative Complexity Trade-Offs for Data-Dependent Memory-Hard Functions	2022	ADVANCES IN CRYPTOLOGY - CRYPTO 2022, PT III	10.1007/978-3-031-15982-4_8	Memory-hard functions (MHFs) are a useful cryptographic primitive which can be used to design egalitarian proof of work puzzles and to protect low entropy secrets like passwords against brute-force attackers. Intuitively, a memory-hard function is a function whose evaluation costs are dominated by memory costs even if the attacker uses specialized hardware (FPGAs/ASICs), and several cost metrics …	Proceedings Paper	NO	N/A	FALSE
WoS	Yu, Hairuo; Guo, Zhongqiang	Design of Underground Space Intelligent Disaster Prevention System Based on Multisource Data Deep Learning	2022	WIRELESS COMMUNICATIONS & MOBILE COMPUTING	10.1155/2022/3706392	With the rapid development of national economy, the population to big cities gathered themselves together, and especially the first-line cities, lead to city continuously extend outward, city scale is more and more big, the surface space is completely unable to meet the needs of urban development and transportation, the demand such as life, development, and use of underground space has become the…	Article	NO	N/A	FALSE
WoS	Gao, Xiang; Gao, Xiaowang; Cai, Zufei; Liu, Gaobin	Research on urban space and value based on big data analysis of mobile communication	2022	2022 INTERNATIONAL CONFERENCE ON IMAGE PROCESSING, COMPUTER VISION AND MACHINE LEARNING (ICICML)	10.1109/ICICML57342.2022.10009699	With the rapid development of deep learning, more and more communication data are used to analyze the population and cities. The analysis of residents' activities and urban functional areas is an important foundation for urban planning and land value analysis and other related topics. This study starts from mobile communication big data and traffic data to discover the relationship between traffi…	Proceedings Paper	NO	N/A	FALSE
WoS	Bradley, Patrick Erik; Jahn, Markus Wilhelm	On the Behaviour of p-Adic Scaled Space Filling Curve Indices for High-Dimensional Data	2022	COMPUTER JOURNAL	10.1093/comjnl/bxaa036	Space filling curves are widely used in computer science. In particular, Hilbert curves and their generalizations to higher dimension are used as an indexing method because of their nice locality properties. This article generalizes this concept to the systematic construction of -adic versions of Hilbert curves based on special affine transformations of the -adic Gray code and develops a scaled i…	Article	NO	N/A	FALSE
WoS	Lee, Benjamin; Cordeil, Maxime; Prouzeau, Arnaud; Jenny, Bernhard; Dwyer, Tim	A Design Space For Data Visualisation Transformations Between 2D And 3D In Mixed-Reality Environments	2022	PROCEEDINGS OF THE 2022 CHI CONFERENCE ON HUMAN FACTORS IN COMPUTING SYSTEMS (CHI' 22)	10.1145/3491102.3501859	As mixed-reality (MR) technologies become more mainstream, the delineation between data visualisations displayed on screens or other surfaces and those foating in space becomes increasingly blurred. Rather than the choice of using either a 2D surface or the 3D space for visualising data being a dichotomy, we argue that users should have the freedom to transform visualisations seamlessly between t…	Proceedings Paper	NO	N/A	FALSE
WoS	Thabit, Reema; Udzir, Nur Izura; Yasin, Sharifah Md; Asmawi, Aziah; Gutub, Adnan Abdul-Aziz	CSNTSteg: Color Spacing Normalization Text Steganography Model to Improve Capacity and Invisibility of Hidden Data	2022	IEEE ACCESS	10.1109/ACCESS.2022.3182712	The rapid growth of online communication has increased the demand for secure communication. Most government entities, healthcare providers, the legal sector, financial and banking, and other industries are vulnerable to information security issues. Text steganography is one way to protect secure communication by hiding secret messages in the cover text. Hiding a large amount of secret information…	Article	NO	N/A	FALSE
WoS	Claridades, Alexis Richard C.; Choi, Hyun-Sang; Lee, Jiyeong	An Indoor Space Subspacing Framework for Implementing a 3D Hierarchical Network-Based Topological Data Model	2022	ISPRS INTERNATIONAL JOURNAL OF GEO-INFORMATION	10.3390/ijgi11020076	Because requirements for establishing spatial data for location-based services (LBS) have increased in demand together with an increase in the number of complex structures, especially in urban areas, research has revisited the limitations of data models in representing space. Though research and corresponding applications continue to explore indoor spaces, their complete and accurate representati…	Article	NO	N/A	FALSE
WoS	Li, Faming; Cui, Sheng; Chen, Yanan; Rao, Chenjie; Tu, Yicong; Zhou, Keji; Liu, Deming	Toward Practical Temporal Diversity Coherent Combining Based Variable Data-Rate Free Space Optical Communication Systems	2022	IEEE ACCESS	10.1109/ACCESS.2022.3194015	Free-space optical communication (FSOC) systems with variable data-rates can support different missions with different transmission distances and ensure reliable transmission in periods of unfavorable weather conditions. The temporal diversity coherent combining (TDCC) technique can adjust the data-rate in a very large range using a software-defined manner by taking advantage of the digital coher…	Article	NO	N/A	FALSE
WoS	Gu, Yingjie; Zhou, Ye	Application of Virtual Reality Based on Multisensor Data Fusion in Theater Space and Installation Art	2022	MOBILE INFORMATION SYSTEMS	10.1155/2022/4101910	The application of Virtual Reality (VR) in theater space and installation art is the general trend, and it can be seen in large stage plays and installation art exhibitions. However, as the current VR is not mature enough, it is difficult to perfectly fulfill the exhibition requirements of large theaters, so this paper aims to change this situation by using VR based on multisensor data fusion. In…	Article	NO	N/A	FALSE
WoS	Zhou, Lei; Liu, Ming; Zheng, Zhenlong; Wang, Wei	Quantification of Spatial Association between Commercial and Residential Spaces in Beijing Using Urban Big Data	2022	ISPRS INTERNATIONAL JOURNAL OF GEO-INFORMATION	10.3390/ijgi11040249	Commercial and residential spaces are two core types of geographical objects in urban areas. However, these two types of spaces are not independent of each other. Spatial associations exist between them, and a thorough understanding of this spatial association is of great significance for improving the efficiency of urban spatial allocation and realizing scientific spatial planning and governance…	Article	NO	N/A	FALSE
WoS	Kang, Zhijuan; Dang, Wei; Feng, Yewei	A Data-Characteristic-Driven Decomposition Ensemble Forecasting Research on the Demand of Space Science Payload Components	2022	WIRELESS COMMUNICATIONS & MOBILE COMPUTING	10.1155/2022/8711607	In order to solve the problem of long product lead time, accurate demand forecasting for space science payload components is of great significance to the development of China's space science industry. In view of the unsteady, nonlinear, and small sample characteristics of space science payload component demand, this paper proposes the EEMD-CC&CV-MPSO-SVR model to predict the future demand of spac…	Article	NO	N/A	FALSE
WoS	Li, Da; Guo, Qinglei; Yang, Chao; Yan, Han	Trusted Data Sharing Mechanism Based on Blockchain and Federated Learning in Space-Air-Ground Integrated Networks	2022	WIRELESS COMMUNICATIONS & MOBILE COMPUTING	10.1155/2022/5338876	Network data is distributed data on electricity, with the explosive growth of network data, and it has become an inevitable trend of network development to synergized and shared crossdomain scattered data and enhances the value transmission of network data. Federated learning, as a technology that combines data value delivery and data privacy security, is widely concerned in the process of data s…	Article	NO	N/A	FALSE
WoS	He, Hui; Liu, Shuyu; Ma, Zhengming; Feng, Weijia	Dictionary Learning of Symmetric Positive Definite Data Based on Riemannian Manifold Tangent Spaces and Local Homeomorphism	2022	IEEE ACCESS	10.1109/ACCESS.2022.3170712	Symmetric Positive Definite (SPD) data are increasingly prevalent in dictionary learning recently. SPD data are the typical non-Euclidean data and cannot constitute a Euclidean space. Therefore, many dictionary learning algorithms cannot be directly adopted on SPD data. Reproducing Kernel Hilbert Spaces (RKHS) is now commonly used to deal with this problem. However, RKHS is an infinite-dimensiona…	Article	NO	N/A	FALSE
WoS	Du, Ying; Huang, Wei	Evaluation of Street Space Quality Using Streetscape Data: Perspective from Recreational Physical Activity of the Elderly	2022	ISPRS INTERNATIONAL JOURNAL OF GEO-INFORMATION	10.3390/ijgi11040241	The quality of street space has attracted attention. It is important to understand the needs of different population groups for street space quality, especially the rapidly growing elderly group. Improving the quality of street space is conducive to promoting the physical leisure activities of the elderly to benefit to their health. Therefore, it is important to evaluate street space quality for …	Article	NO	N/A	FALSE
WoS	Reyes, Luis Felipe Florenzan; Smarral, Francesco; Ryf, Roland; Hayashi, Tetsuya; Marotta, Andrea; Antonelli, Cristian; D'Innocenzo, Alessandro	Data-driven efficient digital signal processing over a field trial space-division multiplexed fiber-optic transmission	2022	2022 31ST INTERNATIONAL CONFERENCE ON COMPUTER COMMUNICATIONS AND NETWORKS (ICCCN 2022)	10.1109/ICCCN54977.2022.9868935	This paper discusses the use of data-driven methodologies to improve multiple-input multiple-output (MIMO) Digital Signal Processing (DSP) performance for crosstalk cancelation in optical systems supporting multiple spatial modes. A crucial problem in time-domain equalization is the large quantity of data needed to compensate the effect of the crosstalk when the signals cover a large number of ki…	Proceedings Paper	NO	N/A	FALSE
WoS	Xing, Tian-Yi; Li, Xiao-Xin; Chen, Zhi-Jie; Zheng, Xi-Yu; Zhang, Fan	Effectively Training MRI Reconstruction Network via Sequentially Using Undersampled k-Space Data with Very Low Frequency Gaps	2022	BIOINFORMATICS RESEARCH AND APPLICATIONS, ISBRA 2022	10.1007/978-3-031-23198-8_4	Convolutional Neural Networks (CNNs) have achieved great advances on Magnetic Resonance Imaging (MRI) reconstruction. However, CNNs are still suffering from significant aliasing artifacts for undersampled data with high acceleration rates. This is mainly due to the huge gap between the highly undersampled k-space data and its fully-sampled counterpart. To mitigate this problem, we constructed a s…	Proceedings Paper	NO	N/A	FALSE
WoS	Horst, Robin; Wehenkel, Lukas; Doerner, Ralf	3D Hexglyph Maps: An Immersive Analytics Technique Combining Hexbin Maps with Space-Time Cubes for Visualizing eSports Data	2022	2022 IEEE GAMES, ENTERTAINMENT, MEDIA CONFERENCE (GEM)	10.1109/GEM56474.2022.10017944	Displaying multivariate tempo-spatial data such as from competitive strategy games can support people in the challenging task of analyzing them. Within the Immersive Analytics discipline, technologies such as Virtual Reality (VR) and Augmented Reality are utilized for rendering such complex data and extending the tool set of analysts. In this paper, we introduce 3D Hexglyph Maps - a visualization…	Proceedings Paper	NO	N/A	FALSE
WoS	Liu, Dong; Zhang, Jiankang; Cui, Jingjing; Ng, Soon-Xin; Maunder, Robert G.; Hanzo, Lajos	Deep Learning Aided Routing for Space-Air-Ground Integrated Networks Relying on Real Satellite, Flight, and Shipping Data	2022	IEEE WIRELESS COMMUNICATIONS	10.1109/MWC.003.2100393	Current maritime communications mainly rely on satellites having meager transmission resources, hence suffering from poorer performance than modern terrestrial wireless networks. With the growth of transcontinental air traffic, the promising concept of aeronautical ad-hoc networking relying on commercial passenger airplanes is potentially capable of enhancing satellite-based maritime communicatio…	Article	NO	N/A	FALSE
WoS	Jia, Ziye; Sheng, Min; Li, Jiandong; Han, Zhu	Toward Data Collection and Transmission in 6G Space-Air-Ground Integrated Networks: Cooperative HAP and LEO Satellite Schemes	2022	IEEE INTERNET OF THINGS JOURNAL	10.1109/JIOT.2021.3121760	The space-air-ground integrated network (SAGIN)-related issues are attractive in the sixth generation (6G) technologies, which facilitate the global coverage and seamless service. The cooperation of high altitude platforms (HAPs) and low-Earth orbit (LEO) satellites provides the remote area users with comprehensive coverage and service. In this work, we consider the cooperation of HAPs and LEO sa…	Article	NO	N/A	FALSE
WoS	Park, Cheong Hee	Multi-Class Positive and Unlabeled Learning for High Dimensional Data Based on Outlier Detection in a Low Dimensional Embedding Space	2022	ELECTRONICS	10.3390/electronics11172789	Positive and unlabeled (PU) learning targets a binary classifier on labeled positive data and unlabeled data containing data samples of positive and unknown negative classes, whereas multi-class positive and unlabeled (MPU) learning aims to learn a multi-class classifier assuming labeled data from multiple positive classes. In this paper, we propose a two-step approach for MPU learning on high di…	Article	NO	N/A	FALSE
WoS	Layioye, Okikaide A.; Afullo, Thomas J. O.; Owolawi, Pius A.; Ojo, Joseph S.	Effect of Visibility Variation on Free Space Optical Communication System over the Eastern Coast of South Africa Using Climatic Data	2022	2022 9TH INTERNATIONAL CONFERENCE ON ELECTRICAL AND ELECTRONICS ENGINEERING (ICEEE 2022)	10.1109/ICEEE55327.2022.9772582	Existing wired and wireless communication systems do not favor communication systems that require high performance characteristics, license-free spectrum with high bandwidth access, high security and cheap installation cost. In recent years, it has been demonstrated that the Free Space Optical (FSO) communication system has characteristics that match the above benefits over other forms of communi…	Proceedings Paper	NO	N/A	FALSE
WoS	Fang, Yuan; Meng, He; Xue, Chuanwen; Wei, Wei; Xue, Lian	Real-Time Monitoring and Early Warning Algorithm of Ozone plus Nitrogen Oxides in High-Density Residential Space Based on Big Data	2022	MOBILE INFORMATION SYSTEMS	10.1155/2022/8945433	In order to monitor ozone and nitrous oxide pollutants in residential space, artificial intelligence algorithm is integrated on the basis of traditional monitoring mode. Through the comparison of system detection accuracy and early warning sensitivity of different detection methods, it can be seen that the application of artificial intelligence detection system can improve the monitoring performa…	Article	NO	N/A	FALSE
WoS	Sun, Hudun	Multi-feature data fusion based on common space model and recurrent convolutional neural networks for EEG tristimania recognition used in upper limb rehabilitation exercises	2022	EAI ENDORSED TRANSACTIONS ON SCALABLE INFORMATION SYSTEMS	10.4108/eai.14-9-2021.170954	Traditional tristimania recognition methods cannot accurately recognize the mood of patients, which cannot provide effective adjuvant therapy for rehabilitation. Therefore, this paper proposes a new multi-feature data fusion method for Electroencephalography (EEG) tristimania recognition. It combines common space model and recurrent convolutional neural networks to classify the tristimania group …	Article	NO	N/A	FALSE
WoS	Yang, Chenghao; Liu, Tongtong; Zhang, Shengtian	Using Flickr Data to Understand Image of Urban Public Spaces with a Deep Learning Model: A Case Study of the Haihe River in Tianjin	2022	ISPRS INTERNATIONAL JOURNAL OF GEO-INFORMATION	10.3390/ijgi11100497	Understanding public perceptions of images of urban public spaces can guide efforts to improve urban vitality and spatial diversity. The rise of social media data and breakthroughs in deep learning frameworks for computer vision provide new opportunities for studying public perceptions in public spaces. While social media research methods already exist for extracting geo-information on public pre…	Article	NO	N/A	FALSE
WoS	Zhen, Yawen; Chin, Kwan-Wu	On Data Collection in SIC-Capable Space-Air-Ground Integrated IoT Networks	2022	IEEE SYSTEMS JOURNAL	10.1109/JSYST.2022.3165061	This article considers routing and uplinks scheduling in space-air-ground integrated networks. Specifically, it considers a successive interference cancellation-capable unmanned aerial vehicle (UAV) that collects data from ground devices operating in an Internet of Things network. Its objective is to maximize the minimum flow rate to a terrestrial gateway over a fixed time horizon. It outlines a …	Article; Early Access	NO	N/A	FALSE
WoS	Gaitanou, Panorea; Andreou, Ioanna; Sicilia, Miguel-Angel; Garoufallou, Emmanouel	Linked data for libraries: Creating a global knowledge space, a systematic literature review	2022	JOURNAL OF INFORMATION SCIENCE	10.1177/01655515221084645	The Semantic Web in general and the Linked Open Data Initiative, in particular, are a growing movement for organisations to make their existing data available in a machine-readable format. Thus, institutions are highly encouraged to publish, share and interlink their data publicly. The more data are opened on the Web (Open Data), the more integrated sets of data will be connected in the Semantic …	Review; Early Access	NO	N/A	FALSE
WoS	Hui, Shi; Sai, Ma; Jian, Zhao; Zhang Zhiyu; Dan, Huang	A separable and dual data hiding algorithm based on adaptive ternary segmentation coding and ZN-shape space-filling curve	2022	MULTIMEDIA TOOLS AND APPLICATIONS	10.1007/s11042-022-14032-2	Considering the applications of requiring high fidelity of multimedia content, and for the purpose of copyright protection, a separable and dual data hiding algorithm is proposed. In this paper, the definitions of Ternary Segmentation (TS), Hidden Pixel Pair (HPP), ZN-shape space-filling curve, and Lucas-Arnold Scrambling (LAS) are presented for the first time. By virtue of without degrading the …	Article; Early Access	NO	N/A	FALSE
WoS	Baraldi, Andrea; Sapia, Luca D.; Tiede, Dirk; Sudmanns, Martin; Augustin, Hannah; Lang, Stefan	Innovative Analysis Ready Data (ARD) product and process requirements, software system design, algorithms and implementation at the midstream as necessary-but-not-sufficient precondition of the downstream in a new notion of Space Economy 4.0-Part 2: Software developments	2022	BIG EARTH DATA	10.1080/20964471.2021.2017582	Aiming at the convergence between Earth observation (EO) Big Data and Artificial General Intelligence (AGI), this paper consists of two parts. In the previous Part 1, existing EO optical sensory image-derived Level 2/Analysis Ready Data (ARD) products and processes are critically compared, to overcome their lack of harmonization/ standardization/ interoperability and suitability in a new notion o…	Article; Early Access	NO	N/A	FALSE
WoS	Baraldi, Andrea; Sapia, Luca D.; Tiede, Dirk; Sudmanns, Martin; Augustin, Hannah L.; Lang, Stefan	Innovative Analysis Ready Data (ARD) product and process requirements, software system design, algorithms and implementation at the midstream as necessary-but-not-sufficient precondition of the downstream in a new notion of Space Economy 4.0-Part 1: Problem background in Artificial General Intelligence (AGI)	2022	BIG EARTH DATA	10.1080/20964471.2021.2017549	Aiming at the convergence between Earth observation (EO) Big Data and Artificial General Intelligence (AGI), this two-part paper identifies an innovative, but realistic EO optical sensory image-derived semantics-enriched Analysis Ready Data (ARD) product-pair and process gold standard as linchpin for success of a new notion of Space Economy 4.0. To be implemented in operational mode at the space …	Article; Early Access	NO	N/A	FALSE
scopus	Wada T., Takayasu H., Takayasu M.	Extraction of Important Factors in a High-Dimensional Data Space: An Application for High-Growth Firms	2023	Entropy	10.3390/e25030488	We introduce a new non-black-box method of extracting multiple areas in a high-dimensional big data space where data points that satisfy specific conditions are highly concentrated. First, we extract one-dimensional areas where the data that satisfy specific conditions are mostly gathered by using the Bayesian method. Second, we construct higher-dimensional areas where the densities of focused da…	Article	NO	N/A	FALSE
scopus	Wang X., Lou H., Dong Z., Yu C., Lu R.	Decomposition-based multi-objective evolutionary algorithm for virtual machine and task joint scheduling of cloud computing in data space	2023	Swarm and Evolutionary Computation	10.1016/j.swevo.2023.101230	Efficient Virtual Machine (VM) placement and task scheduling is considered a major challenge in cloud computing, given that the scheduling results directly affect user satisfaction and vendor benefits. This paper investigates the VM and task joint scheduling (VTJS) problem, and establishes a multi-objective mathematical model with the aim to minimize makespan, cost, and total tardiness. To solve …	Article	NO	N/A	FALSE
scopus	Huo J., Xu Y., Huo Z., Xiao L., He Z.	Research on key technologies of edge cache in virtual data space across WAN	2023	Frontiers of Computer Science	10.1007/s11704-022-1176-8	The authors of this paper have previously proposed the global virtual data space system (GVDS) to aggregate the scattered and autonomous storage resources in China’s national supercomputer grid (National Supercomputing Center in Guangzhou, National Supercomputing Center in Jinan, National Supercomputing Center in Changsha, Shanghai Supercomputing Center, and Computer Network Information Center in…	Article	NO	N/A	FALSE
scopus	Jarke M., Koren I., Piller F., Elmaraghy H.	Minitrack Introduction: Data Spaces for Sustainability and Resilience in Manufacturing	2023	Proceedings of the Annual Hawaii International Conference on System Sciences		[No abstract available]	Editorial	NO	N/A	FALSE
scopus	Czvetkó T., Abonyi J.	Data sharing in Industry 4.0 - AutomationML, B2MML and International Data Spaces-based solutions	2023	Journal of Industrial Information Integration	10.1016/j.jii.2023.100438	The concept of a data ecosystem and Industry 4.0 requires high-level vertical and horizontal interconnectivity across the entire value chain. Its successful realization demands standardized data models to ensure transparent, secure and widely integrable data sharing within and between enterprises. This paper provides a PRISMA method-based systematic review about data sharing in Industry 4.0 via A…	Review	NO	N/A	FALSE
scopus	Ukey N., Yang Z., Li B., Zhang G., Hu Y., Zhang W.	Survey on Exact kNN Queries over High-Dimensional Data Space	2023	Sensors	10.3390/s23020629	k nearest neighbours (kNN) queries are fundamental in many applications, ranging from data mining, recommendation system and Internet of Things, to Industry 4.0 framework applications. In mining, specifically, it can be used for the classification of human activities, iterative closest point registration and pattern recognition and has also been helpful for intrusion detection systems and fault d…	Review	NO	N/A	FALSE
WoS	Zhang, Shuyi; Tino, Peter; Yao, Xin	Hierarchical Reduced-Space Drift Detection Framework for Multivariate Supervised Data Streams	2023	IEEE TRANSACTIONS ON KNOWLEDGE AND DATA ENGINEERING	10.1109/TKDE.2021.3111756	In a streaming environment, the characteristics of the data themselves and their relationship with the labels may change over time. Most drift detection methods for supervised data streams are performance-based, that is, they detect changes only after the classification accuracy deteriorates. This may not be sufficient in many application areas where the reason behind a drift is also important. A…	Article	NO	N/A	FALSE
WoS	Lyu, Chao; Shi, Yuhui; Sun, Lijun	Data-driven evolutionary multi-task optimization for problems with complex solution spaces	2023	INFORMATION SCIENCES	10.1016/j.ins.2023.01.072	Smoothing rugged and rough fitness landscapes by machine learning (ML) models is a feasible approach to improve the global optimization performance of evolutionary algorithms (EA). However, systematic studies on the smoothing performance of ML models are rare. Moreover, existing model management methods have a relatively low efficiency and can cause the error propagation problem. In this paper, w…	Article	NO	N/A	FALSE
WoS	Amato, Domenico; Giancarlo, Raffaele; Lo Bosco, Giosue	Learned Sorted Table Search and Static Indexes in Small-Space Data Models	2023	DATA	10.3390/data8030056	Machine-learning techniques, properly combined with data structures, have resulted in Learned Static Indexes, innovative and powerful tools that speed up Binary Searches with the use of additional space with respect to the table being searched into. Such space is devoted to the machine-learning models. Although in their infancy, these are methodologically and practically important, due to the per…	Article	NO	N/A	FALSE
WoS	Matsuda, Momo; Futamura, Yasunori; Ye, Xiucai; Sakurai, Tetsuya	Distortion-free PCA on sample space for highly variable gene detection from single-cell RNA-seq data	2023	FRONTIERS OF COMPUTER SCIENCE	10.1007/s11704-022-1172-z	Single-cell RNA-seq (scRNA-seq) allows the analysis of gene expression in each cell, which enables the detection of highly variable genes (HVG) that contribute to cell-to-cell variation within a homogeneous cell population. HVG detection is necessary for clustering analysis to improve the clustering result. scRNA-seq includes some genes that are expressed with a certain probability in all cells w…	Article	NO	N/A	FALSE
WoS	Zhang, Fayong; Li, Caixian; Yang, Yunling	RETRACTION: The application researches of visualized data mining technique in urban underground space based on GIS (Retraction of Vol 22, Pg 14827, 2019)	2023	CLUSTER COMPUTING-THE JOURNAL OF NETWORKS SOFTWARE TOOLS AND APPLICATIONS	10.1007/s10586-022-03922-7		Retraction; Early Access	NO	N/A	FALSE
ACM	Donald, Andy and Galanopoulos, Apostolos and Curry, Edward and Mu\~{n}oz, Emir and Ullah, Ihsan and Waskow, M. A. and Dabrowski, Maciej and Kalra, Manan	Towards a Semantic Approach for Linked Dataspace, Model and Data Cards	2023	Companion Proceedings of the ACM Web Conference 2023	10.1145/3543873.3587659	The vast majority of artificial intelligence practitioners overlook the importance of documentation when building and publishing models and datasets. However, due to the recent trend in the explainability and fairness of AI models, several frameworks have been proposed such as Model Cards, and Data Cards, among others, to help in the appropriate re-usage of those models and datasets. In addition,…	Proceedings	NO	N/A	FALSE
